# Supplementary material for: Inhibition of the nucleolar RNA exosome facilitates adaptation to starvation
Source: PLoS Biol. 2025 May 21;23(5):e3003190. doi: 10.1371/journal.pbio.3003190 (PMC12136472; doi:10.1371/journal.pbio.3003190)
Supplement: S5 Table — (XLSX) [file pbio.3003190.s012.xlsx]

## Sheet: exos-8 RNAi DEG
gene_id	exos-8-1	exos-8-2	exos-8-3	exos-8-4	control 1	control 2	control 3	control 4	log2FoldChange	pvalue	padj	new_gene_id	gene_name
ZC15.4	15.9397	24.8872	26.6955	13.8588	0	0	0	0	6.74647	2.06698e-09	1.33779e-08	WBGene00014977	ZC15.4
F56D6.9	2124.67	1325.24	1563.07	1301.8	23.7504	14.8011	11.0348	24.7194	6.40219	1.08866e-156	1.28238e-153	WBGene00044471	F56D6.9
novel.65	18.7526	12.4436	18.4107	12.0109	0	0	0	0	6.34821	2.90698e-08	1.63334e-07	NA	NA
F20E11.17	14.0645	11.4066	19.3312	16.6305	0	0	0	0	6.34484	2.8647e-08	1.61094e-07	WBGene00050906	F20E11.17
W04G5.9	23.4408	33.1829	22.0928	13.8588	0.913478	0	0	0	6.20908	2.63278e-08	1.4872e-07	WBGene00012269	W04G5.9
R07H5.10	10.314	13.4806	13.808	12.9349	0	0	0	0	6.06027	1.77981e-07	9.06195e-07	WBGene00011130	zip-6
F01G10.4	15.9397	13.4806	5.5232	14.7827	0	0	0	0	6.03623	4.17899e-07	2.02527e-06	WBGene00008507	F01G10.4
F02D10.1	97.5137	77.7725	90.2123	121.957	0.913478	2.27709	0	3.22427	5.97371	4.47021e-21	8.51722e-20	WBGene00000756	col-183
M01G12.7	11.2516	16.5915	11.9669	7.39135	0	0	0	0	5.95862	4.94359e-07	2.37171e-06	WBGene00010821	M01G12.7
C50F7.5	956.385	905.272	1215.1	1281.48	36.5391	15.9396	8.02531	9.67282	5.94417	1.39171e-37	7.59371e-36	WBGene00016845	C50F7.5
novel.100	8.43869	17.6284	11.9669	8.31527	0	0	0	0	5.93168	6.47398e-07	3.06047e-06	NA	NA
F08B1.7	17.815	20.7393	13.808	23.098	0	1.13854	0	0	5.91674	1.2398e-07	6.44187e-07	WBGene00219672	anr-54
Y105C5A.13	195.965	241.613	168.458	135.816	3.65391	3.41563	2.00633	3.22427	5.91233	1.07362e-36	5.67262e-35	WBGene00013637	Y105C5A.13
W06H8.12	7.50106	10.3697	10.1259	15.7066	0	0	0	0	5.85183	9.62369e-07	4.44965e-06	WBGene00199016	W06H8.12
F10C1.21	8.43869	18.6654	8.2848	6.46743	0	0	0	0	5.78264	2.32021e-06	1.01672e-05	WBGene00219674	linc-122
F56D6.10	591.646	267.537	471.313	314.132	1.82696	3.41563	8.02531	17.1961	5.76411	2.8858e-20	5.14587e-19	WBGene00044472	dct-8
T13B5.5	429.435	366.049	534.83	585.765	21.9235	5.69271	1.00316	6.44855	5.7553	1.95951e-17	2.744e-16	WBGene00020472	lips-11
C16C8.17	14.0645	7.25877	5.5232	12.9349	0	0	0	0	5.7171	3.06605e-06	1.32123e-05	WBGene00015854	C16C8.17
R08A2.5	47.8192	30.072	35.9008	48.0438	0	1.13854	1.00316	1.07476	5.71449	1.71542e-10	1.24914e-09	WBGene00011136	R08A2.5
F56D6.8	821.366	482.19	632.407	523.862	5.48087	5.69271	3.00949	33.3175	5.70044	6.83269e-15	7.83198e-14	WBGene00044292	F56D6.8
ZK384.2	348.799	209.467	320.346	289.187	3.65391	6.83126	2.00633	10.7476	5.6877	2.81612e-55	3.97133e-53	WBGene00013972	scl-20
C01G10.4	5.62579	13.4806	7.36427	12.0109	0	0	0	0	5.66443	3.76252e-06	1.59696e-05	WBGene00007231	C01G10.4
F48C1.9	317.857	172.137	253.147	236.523	8.2213	3.41563	0	7.52331	5.65727	5.01161e-46	4.42103e-44	WBGene00018601	F48C1.9
ZK1290.6	2.8129	20.7393	7.36427	7.39135	0	0	0	0	5.65404	1.3191e-05	5.18041e-05	WBGene00022888	rnh-1.1
ZK1025.9	12.1892	17.6284	15.6491	16.6305	0	1.13854	0	0	5.63543	6.52073e-07	3.07894e-06	WBGene00003703	nhr-113
T07C5.3	8.43869	11.4066	4.60267	12.0109	0	0	0	0	5.58738	6.08751e-06	2.50364e-05	WBGene00011566	nhr-214
C01F6.13	10.314	7.25877	6.44374	12.0109	0	0	0	0	5.57393	5.25003e-06	2.17935e-05	WBGene00199478	C01F6.13
ZK262.8	9.37632	6.2218	11.0464	9.23919	0	0	0	0	5.56951	4.92424e-06	2.05177e-05	WBGene00013953	ZK262.8
F07C4.2	5.62579	6.2218	11.0464	12.9349	0	0	0	0	5.56749	6.93906e-06	2.82658e-05	WBGene00017199	clec-45
K10C3.11	3.75053	15.5545	7.36427	8.31527	0	0	0	0	5.5245	1.30111e-05	5.11179e-05	WBGene00199077	K10C3.11
F08G2.5	2255	3376.36	2309.62	2629.47	64.8569	48.9573	50.1582	65.5602	5.52128	8.31575e-232	1.85026e-228	WBGene00008577	F08G2.5
K10C3.12	3.75053	22.8133	14.7285	15.7066	0	0	0	1.07476	5.50952	4.80849e-06	2.00772e-05	WBGene00199840	K10C3.12
C34D1.2	12.1892	7.25877	6.44374	7.39135	0	0	0	0	5.45868	1.05046e-05	4.17535e-05	WBGene00007930	dmd-11
F10A3.1	10.314	16.5915	10.1259	16.6305	0.913478	0	0	0	5.42385	2.76111e-06	1.20068e-05	WBGene00008631	F10A3.1
R09D1.3	5.62579	8.29574	9.20534	9.23919	0	0	0	0	5.41795	1.19986e-05	4.73629e-05	WBGene00011159	chil-17
K06B4.1	13.1268	13.4806	11.0464	15.7066	0.913478	0	0	0	5.4176	2.38714e-06	1.04486e-05	WBGene00003641	nhr-51
F35G2.14	13.1268	20.7393	9.20534	10.1631	0.913478	0	0	0	5.40935	3.61432e-06	1.53731e-05	WBGene00198709	F35G2.14
C24D10.8	1.87526	10.3697	11.9669	7.39135	0	0	0	0	5.38193	4.06373e-05	0.000147447	WBGene00043147	nspd-6
F47B7.6	13.1268	13.4806	11.9669	12.9349	0	0	1.00316	0	5.36627	3.02263e-06	1.30533e-05	WBGene00018537	F47B7.6
F14H8.8	1.87526	13.4806	10.1259	5.54351	0	0	0	0	5.35236	5.55913e-05	0.000197589	WBGene00077582	F14H8.8
F52E1.4	13.1268	10.3697	10.1259	15.7066	0.913478	0	0	0	5.30582	4.91286e-06	2.04745e-05	WBGene00001534	gcy-7
F21D9.7	3.75053	12.4436	7.36427	5.54351	0	0	0	0	5.25902	4.715e-05	0.000169299	NA	NA
C38H2.4	7.50106	10.3697	6.44374	4.61959	0	0	0	0	5.25208	3.55613e-05	0.000130281	NA	NA
T09B9.10	3.75053	10.3697	1.84107	12.9349	0	0	0	0	5.25152	0.000110363	0.000373316	WBGene00220066	T09B9.10
Y39A1A.27	20.6279	24.8872	15.6491	16.6305	0.913478	0	0	1.07476	5.24238	1.74983e-06	7.78886e-06	WBGene00194731	Y39A1A.27
B0393.4	11.2516	17.6284	11.9669	5.54351	0	1.13854	0	0	5.2114	1.25845e-05	4.95488e-05	WBGene00007169	B0393.4
F56A4.9	8.43869	3.1109	3.68213	30.4893	0	0	0	1.07476	5.19846	8.2772e-05	0.000285975	NA	NA
T24A6.7	71.26	78.8095	98.4971	87.7723	4.56739	1.13854	3.00949	0	5.19631	4.4642e-22	9.33148e-21	WBGene00020747	T24A6.7
C48E7.7	3.75053	6.2218	7.36427	10.1631	0	0	0	0	5.18408	5.8403e-05	0.000206995	WBGene00016752	C48E7.7
C10F3.15	10.314	25.9242	7.36427	1.84784	0.913478	0	0	0	5.17924	6.40364e-05	0.000225444	WBGene00201301	C10F3.15
C10H11.11	8.43869	3.1109	7.36427	8.31527	0	0	0	0	5.17294	6.42616e-05	0.000226158	WBGene00195426	C10H11.11
T21E8.3	708.85	838.906	592.824	728.972	28.3178	17.0781	20.0633	12.8971	5.17244	5.66439e-126	4.36267e-123	WBGene00004002	pgp-8
novel.75	5.62579	3.1109	9.20534	9.23919	0	0	0	0	5.17076	7.21811e-05	0.00025186	NA	NA
C56C10.6	4.68816	11.4066	2.7616	8.31527	0	0	0	0	5.16018	9.60667e-05	0.000328435	WBGene00016963	C56C10.6
F53B2.2	5.62579	10.3697	4.60267	6.46743	0	0	0	0	5.15507	6.21927e-05	0.000219505	WBGene00006630	tsp-4
F44G3.12	6.56342	9.3327	8.2848	2.77176	0	0	0	0	5.15058	8.07964e-05	0.00027968	WBGene00044659	fbxa-142
Y38E10A.9	6.56342	7.25877	8.2848	4.61959	0	0	0	0	5.14087	5.85285e-05	0.000207403	WBGene00012587	Y38E10A.9
F47G4.8	4.68816	6.2218	8.2848	7.39135	0	0	0	0	5.135	6.06667e-05	0.000214449	WBGene00009828	F47G4.8
C10F3.16	6.56342	3.1109	2.7616	13.8588	0	0	0	0	5.12171	0.00017381	0.000566678	WBGene00202080	C10F3.16
ZK1248.5	1.87526	20.7393	1.84107	1.84784	0	0	0	0	5.10839	0.000745084	0.00214835	WBGene00022876	ZK1248.5
F35G2.20	0.937632	8.29574	8.2848	8.31527	0	0	0	0	5.09136	0.0002196	0.000702699	WBGene00201915	F35G2.20
W04G5.6	16.8774	37.3308	20.2517	30.4893	0.913478	1.13854	1.00316	0	5.09028	5.17873e-08	2.82572e-07	WBGene00002205	kin-23
F13D11.21	5.62579	7.25877	5.5232	7.39135	0	0	0	0	5.08954	7.16339e-05	0.000250169	WBGene00201836	F13D11.21
Y73B3A.7	5.62579	6.2218	5.5232	8.31527	0	0	0	0	5.0847	7.59887e-05	0.000264008	WBGene00022209	Y73B3A.7
ZK131.7	5.62579	3.1109	9.20534	7.39135	0	0	0	0	5.069	0.000113466	0.000382839	NA	NA
B0399.2	4.68816	12.4436	1.84107	6.46743	0	0	0	0	5.06346	0.000210346	0.000675138	WBGene00007177	oac-1
ZK1240.1	5.62579	8.29574	3.68213	7.39135	0	0	0	0	5.04198	0.000111341	0.000376433	WBGene00022866	ZK1240.1
F49E11.6	9.37632	7.25877	3.68213	4.61959	0	0	0	0	5.03949	0.000126607	0.00042354	WBGene00009892	scl-11
F54B11.4	5.62579	6.2218	5.5232	7.39135	0	0	0	0	5.03148	9.66671e-05	0.000330165	WBGene00010027	F54B11.4
C45B2.8	3.75053	4.14787	8.2848	8.31527	0	0	0	0	5.01934	0.000142545	0.000471657	WBGene00016662	C45B2.8
B0238.13	1.87526	11.4066	7.36427	3.69568	0	0	0	0	5.00095	0.00028147	0.000884423	WBGene00015077	B0238.13
C05B5.2	20.6279	14.5175	11.9669	18.4784	0	1.13854	0	1.07476	4.99217	7.14288e-06	2.90429e-05	WBGene00007320	C05B5.2
F13D11.16	4.68816	4.14787	9.20534	5.54351	0	0	0	0	4.96422	0.000172584	0.000563141	WBGene00200344	F13D11.16
K04H4.5	8.43869	18.6654	20.2517	16.6305	0.913478	1.13854	0	0	4.96312	1.05735e-05	4.20107e-05	WBGene00010574	K04H4.5
W02D3.6	15.9397	6.2218	12.8875	3.69568	0	0	0	1.07476	4.95817	6.95726e-05	0.000243437	WBGene00007057	ant-1.2
T26H5.13	3.75053	9.3327	5.5232	4.61959	0	0	0	0	4.93401	0.000206574	0.000664203	WBGene00219611	linc-123
C34E11.20	6.56342	8.29574	1.84107	6.46743	0	0	0	0	4.93158	0.000280756	0.000883005	WBGene00219847	C34E11.20
H10D18.2	12.1892	3.1109	1.84107	5.54351	0	0	0	0	4.9071	0.000498456	0.00148957	WBGene00019178	scl-12
F35C11.3	4.68816	4.14787	6.44374	7.39135	0	0	0	0	4.9069	0.000204831	0.000659231	NA	NA
F49C12.5	1.87526	3.1109	7.36427	10.1631	0	0	0	0	4.89814	0.000447963	0.00135158	WBGene00009875	F49C12.5
H05C05.3	20.6279	22.8133	22.0928	25.8697	0.913478	1.13854	0	1.07476	4.8911	1.10777e-07	5.79949e-07	WBGene00019159	H05C05.3
Y54G2A.8	18.7526	16.5915	16.5696	9.23919	0	1.13854	1.00316	0	4.89072	1.32986e-05	5.22164e-05	WBGene00021873	clec-82
B0213.16	15.0021	11.4066	10.1259	24.0219	0	1.13854	1.00316	0	4.87928	1.70914e-05	6.59326e-05	WBGene00015045	cyp-34A10
C38C3.2	11.2516	4.14787	10.1259	11.087	0	0	0	1.07476	4.879	6.5045e-05	0.000228754	WBGene00005690	sru-27
H39E23.3	114.391	108.882	112.305	97.0115	0.913478	0	0	13.9719	4.86883	0.000109136	0.000369475	WBGene00044201	H39E23.3
F55D1.3	5.62579	4.14787	3.68213	8.31527	0	0	0	0	4.84774	0.000307236	0.000958616	WBGene00198890	F55D1.3
B0545.3	2.8129	13.4806	11.9669	7.39135	0	0	0	1.07476	4.83262	0.000120218	0.000403784	WBGene00015246	scl-23
Y73C8B.5	1.87526	10.3697	6.44374	2.77176	0	0	0	0	4.81861	0.00064096	0.00186912	WBGene00044525	Y73C8B.5
C32H11.2	4.68816	8.29574	4.60267	3.69568	0	0	0	0	4.80796	0.000359323	0.00110393	WBGene00007865	srz-15
T13H10.1	4.68816	6.2218	0	10.1631	0	0	0	0	4.79762	0.00197279	0.00519256	WBGene00002193	kin-5
T05A7.8	2.8129	6.2218	4.60267	7.39135	0	0	0	0	4.79451	0.000407296	0.00123915	WBGene00020225	sre-40
C05B10.16	0.937632	6.2218	8.2848	5.54351	0	0	0	0	4.79236	0.000755541	0.00217394	WBGene00199353	C05B10.16
C15A11.1	10.314	11.4066	6.44374	6.46743	0	0	1.00316	0	4.79067	8.32667e-05	0.000287485	WBGene00000612	col-35
C15H11.16	28.129	30.072	23.9339	30.4893	1.82696	0	1.00316	1.07476	4.78503	3.18871e-09	2.02197e-08	WBGene00206494	C15H11.16
Y60C6A.2	0	4.14787	8.2848	8.31527	0	0	0	0	4.77817	0.00207759	0.00544337	WBGene00202498	Y60C6A.2
K02A11.6	6.56342	9.3327	1.84107	2.77176	0	0	0	0	4.75278	0.000794111	0.00227693	WBGene00197005	K02A11.6
C44B12.4	3.75053	7.25877	8.2848	0.923919	0	0	0	0	4.73615	0.00104426	0.00292303	WBGene00005904	srx-13
F54C1.6	6.56342	7.25877	2.7616	16.6305	0	0	1.00316	0	4.73476	0.000228838	0.000729579	WBGene00018791	F54C1.6
C07D8.2	10.314	32.146	7.36427	5.54351	0	0	0	2.14952	4.7334	0.000115931	0.000390369	WBGene00015562	C07D8.2
K10C3.8	1.87526	6.2218	1.84107	10.1631	0	0	0	0	4.7293	0.00110313	0.00306936	WBGene00196100	K10C3.8
Y9C9A.16	79.6987	73.6246	69.04	101.631	5.48087	1.13854	2.00633	3.22427	4.72657	1.70906e-22	3.67999e-21	WBGene00021183	Y9C9A.16
Y37H2A.10	8.43869	22.8133	16.5696	6.46743	0.913478	0	0	1.07476	4.72306	5.46503e-05	0.000194521	WBGene00012570	Y37H2A.10
F48C1.11	8.43869	4.14787	5.5232	1.84784	0	0	0	0	4.72096	0.000750736	0.00216185	WBGene00195179	F48C1.11
C09D4.6	2.8129	13.4806	5.5232	11.087	0	1.13854	0	0	4.7157	0.000216025	0.000692144	WBGene00015636	C09D4.6
T19E7.29	11.2516	2.07393	3.68213	2.77176	0	0	0	0	4.71039	0.00109505	0.003049	WBGene00220073	T19E7.29
Y38H6C.7	3.75053	11.4066	11.9669	5.54351	0.913478	0	0	0	4.70712	0.000181256	0.000588848	WBGene00012620	Y38H6C.7
C25F9.1	15.9397	55.9962	27.616	32.3372	2.74043	0	1.00316	1.07476	4.69705	2.47045e-09	1.58662e-08	WBGene00005832	srw-85
C38C3.7	0.937632	11.4066	3.68213	3.69568	0	0	0	0	4.6947	0.00149997	0.00405519	WBGene00016516	C38C3.8
C50D2.3	4.68816	8.29574	1.84107	4.61959	0	0	0	0	4.67663	0.000872389	0.00248112	WBGene00016807	C50D2.3
Y39B6A.24	575.706	417.898	521.943	529.406	15.5291	13.6625	20.0633	31.168	4.67404	3.70808e-99	1.90395e-96	WBGene00012683	asp-17
C54F6.4	4.68816	11.4066	5.5232	10.1631	0.913478	0	0	0	4.66651	0.000181181	0.000588698	WBGene00016922	swt-2
Y51A2A.8	3.75053	11.4066	9.20534	7.39135	0.913478	0	0	0	4.66555	0.000185314	0.000600956	WBGene00014906	fbxa-109
C43G2.3	3.75053	10.3697	6.44374	11.087	0	0	0	1.07476	4.66195	0.000195259	0.00063096	WBGene00016612	C43G2.3
F10C1.12	1.87526	6.2218	1.84107	9.23919	0	0	0	0	4.66091	0.00135024	0.00368526	WBGene00195766	F10C1.12
F58F6.2	21.5655	21.7763	14.7285	19.4023	0	0	1.00316	2.14952	4.64817	8.19806e-07	3.82493e-06	WBGene00000679	col-105
T26H5.7	3.75053	3.1109	9.20534	2.77176	0	0	0	0	4.64027	0.00105225	0.00294291	WBGene00006168	str-117
T06G6.6	7.50106	2.07393	13.808	7.39135	0	1.13854	0	0	4.62963	0.000339051	0.00104712	WBGene00011548	T06G6.6
Y119D3B.4	0	1.03697	0.920534	16.6305	0	0	0	0	4.62106	0.0107308	0.0238974	NA	NA
C01A2.6	16.8774	37.3308	30.3776	41.5764	0.913478	2.27709	2.00633	0	4.61701	1.25964e-09	8.36422e-09	WBGene00007218	C01A2.6
K11D9.9	4.68816	9.3327	4.60267	12.0109	0	0	0	1.07476	4.61548	0.000246992	0.000782598	WBGene00219601	linc-129
K05F1.12	6.56342	8.29574	1.84107	1.84784	0	0	0	0	4.608	0.0015655	0.00421699	WBGene00197979	K05F1.12
F53B6.8	61.8837	29.0351	23.9339	36.0328	0.913478	4.55417	1.00316	0	4.60354	1.43868e-10	1.05957e-09	WBGene00009963	fipr-26
F35G2.16	2.8129	8.29574	3.68213	3.69568	0	0	0	0	4.60319	0.00106119	0.00296462	WBGene00200605	F35G2.16
B0207.7	0	7.25877	2.7616	8.31527	0	0	0	0	4.59531	0.00418419	0.0102896	WBGene00015030	B0207.7
C31H1.1	1.87526	7.25877	5.5232	3.69568	0	0	0	0	4.59502	0.00118003	0.00326428	WBGene00016286	C31H1.1
T28H10.4	5.62579	6.2218	4.60267	1.84784	0	0	0	0	4.59161	0.0011179	0.00310571	WBGene00012145	nlp-46
B0496.14	1.87526	4.14787	14.7285	9.23919	0	1.13854	0	0	4.59055	0.000532379	0.00158127	WBGene00198668	B0496.14
Y65B4BL.12	2.8129	6.2218	2.7616	6.46743	0	0	0	0	4.58941	0.00109661	0.00305291	WBGene00200577	Y65B4BL.12
K08B12.11	5.62579	5.18483	1.84107	5.54351	0	0	0	0	4.58523	0.0011314	0.00314017	WBGene00200003	K08B12.11
T27E7.6	5.62579	5.18483	3.68213	3.69568	0	0	0	0	4.58467	0.000897005	0.00254499	WBGene00012091	pals-29
Y57G11B.3	59.0708	43.5526	56.1526	61.9026	1.82696	1.13854	2.00633	4.29903	4.58025	1.27528e-16	1.69011e-15	WBGene00013296	Y57G11B.3
C18D4.10	6.56342	11.4066	5.5232	6.46743	0.913478	0	0	0	4.58001	0.000235049	0.000748069	WBGene00077438	C18D4.10
Y53C12A.7	3.75053	4.14787	6.44374	3.69568	0	0	0	0	4.5754	0.000974209	0.0027442	WBGene00013142	Y53C12A.7
F18A11.11	3.75053	4.14787	6.44374	3.69568	0	0	0	0	4.5754	0.000974209	0.0027442	WBGene00200302	F18A11.11
T23F2.4	3.75053	10.3697	4.60267	11.087	0.913478	0	0	0	4.57477	0.000324388	0.00100618	WBGene00020737	T23F2.4
ZK945.9	10.314	15.5545	13.808	9.23919	0.913478	1.13854	0	0	4.5743	6.1915e-05	0.000218629	WBGene00003058	lov-1
Y105C5A.12	5.62579	3.1109	0	9.23919	0	0	0	0	4.57076	0.00453445	0.0110553	NA	NA
F29G9.14	7.50106	15.5545	11.9669	13.8588	0	1.13854	0	1.07476	4.56341	6.84264e-05	0.000239636	WBGene00200503	F29G9.14
C07E3.4	4.68816	16.5915	2.7616	5.54351	0	1.13854	0	0	4.55767	0.000542388	0.00160837	WBGene00007415	C07E3.4
R06B9.1	31.8795	32.146	20.2517	36.0328	1.82696	1.13854	2.00633	0	4.55723	1.00477e-09	6.74503e-09	WBGene00011052	arrd-11
C04F12.7	50.6321	23.8502	36.8213	42.5003	0	6.83126	0	0	4.54794	0.000168369	0.000550462	WBGene00007301	C04F12.7
F56A12.4	4.68816	9.3327	2.7616	0.923919	0	0	0	0	4.53935	0.00241608	0.00624849	WBGene00003335	mir-241
T23B3.5	11.2516	35.2569	11.9669	14.7827	0	3.41563	0	0	4.53906	7.51046e-06	3.04756e-05	WBGene00020713	T23B3.5
ZK20.9	15.0021	25.9242	27.616	27.7176	0	2.27709	0	2.14952	4.53683	5.50352e-08	2.99478e-07	WBGene00220236	ZK20.9
F13D11.19	1.87526	9.3327	3.68213	2.77176	0	0	0	0	4.53558	0.00188058	0.00496881	WBGene00201564	F13D11.19
F37A8.2	1.87526	8.29574	0.920534	6.46743	0	0	0	0	4.52955	0.00275077	0.00703772	WBGene00009502	F37A8.2
C54D10.14	24.3784	16.5915	12.8875	16.6305	1.82696	1.13854	0	0	4.52538	2.54558e-06	1.11222e-05	WBGene00138721	pals-37
B0524.5	5.62579	7.25877	0.920534	3.69568	0	0	0	0	4.52515	0.00212886	0.00556678	WBGene00015244	B0524.5
C29F9.5	3.75053	6.2218	5.5232	1.84784	0	0	0	0	4.51411	0.0015614	0.00420707	WBGene00016220	C29F9.5
F55F8.7	1.87526	6.2218	5.5232	3.69568	0	0	0	0	4.51227	0.00156685	0.00421949	WBGene00018895	F55F8.7
R11A5.8	5.62579	5.18483	4.60267	1.84784	0	0	0	0	4.50874	0.00152541	0.0041212	WBGene00220041	R11A5.8
ZK899.4	17.815	12.4436	8.2848	8.31527	0	1.13854	0	1.07476	4.50271	0.000101782	0.000346218	WBGene00006534	tba-8
F54G8.1	1.87526	4.14787	3.68213	7.39135	0	0	0	0	4.49783	0.0017783	0.00472851	WBGene00010074	irld-34
Y67A10A.3	4.68816	13.4806	4.60267	5.54351	0	1.13854	0	0	4.49579	0.000455054	0.00137132	WBGene00013452	Y67A10A.3
C14C6.4	4.68816	3.1109	0.920534	8.31527	0	0	0	0	4.49355	0.00265115	0.0068011	WBGene00015758	nhr-155
novel.86	28.129	14.5175	13.808	12.9349	0.913478	1.13854	0	1.07476	4.49312	3.54322e-06	1.50964e-05	WBGene00284848	M02E1.4
F15B9.1	4819.43	2744.85	3980.39	5610.04	277.697	136.625	170.538	181.634	4.48253	1.14714e-48	1.14858e-46	WBGene00001387	far-3
ZC239.12	13.1268	20.7393	20.2517	36.9568	0.913478	0	2.00633	1.07476	4.47906	1.88162e-07	9.53428e-07	WBGene00022570	sdz-35
R08C7.5	0.937632	10.3697	5.5232	0	0	0	0	0	4.46759	0.00918563	0.0208339	WBGene00019949	R08C7.5
F57H12.6	283.165	294.499	221.849	311.361	12.7887	14.8011	6.01898	17.1961	4.46245	1.16648e-63	2.35947e-61	WBGene00019021	F57H12.6
ZK177.9	35.63	31.109	36.8213	33.2611	0	3.41563	0	3.22427	4.4608	4.9782e-11	3.84897e-10	WBGene00022674	ZK177.9
novel.88	1.87526	8.29574	1.84107	4.61959	0	0	0	0	4.44973	0.00269624	0.00690792	NA	NA
F56A12.8	1.87526	8.29574	3.68213	2.77176	0	0	0	0	4.44894	0.00240939	0.00623525	WBGene00199639	F56A12.8
ZK945.6	5.62579	7.25877	1.84107	1.84784	0	0	0	0	4.44562	0.00262341	0.00674028	WBGene00014168	ZK945.6
ZK180.18	8.43869	6.2218	0.920534	0.923919	0	0	0	0	4.44186	0.00476429	0.0115583	WBGene00201238	ZK180.18
C02G6.2	2.8129	7.25877	3.68213	2.77176	0	0	0	0	4.4416	0.00202088	0.00530659	WBGene00015360	C02G6.2
D1046.15	0.937632	7.25877	4.60267	3.69568	0	0	0	0	4.44009	0.00284783	0.00725545	WBGene00200757	D1046.15
H36L18.4	6.56342	6.2218	0.920534	2.77176	0	0	0	0	4.43912	0.00306013	0.00774118	WBGene00199994	H36L18.4
T21B4.4	4.68816	6.2218	0	5.54351	0	0	0	0	4.43825	0.00579459	0.0137517	WBGene00011878	ador-1
C05B10.14	2.8129	6.2218	3.68213	3.69568	0	0	0	0	4.43366	0.00184926	0.00489315	WBGene00196138	C05B10.14
C15H11.1	2.8129	6.2218	5.5232	1.84784	0	0	0	0	4.43348	0.00227081	0.00590943	WBGene00007613	C15H11.1
C01G10.5	4.68816	10.3697	5.5232	6.46743	0	0	0	1.07476	4.4326	0.00046051	0.00138652	WBGene00007232	C01G10.5
C24D10.7	5.62579	5.18483	3.68213	1.84784	0	0	0	0	4.42894	0.00211927	0.0055446	WBGene00016058	nspd-3
T22B2.10	4.68816	5.18483	2.7616	3.69568	0	0	0	0	4.42806	0.00180773	0.00479911	WBGene00200620	T22B2.10
T10D4.10	0	5.18483	7.36427	3.69568	0	0	0	0	4.42251	0.00640988	0.0150637	WBGene00005555	sri-43
Y108F1.5	4.68816	4.14787	4.60267	2.77176	0	0	0	0	4.41987	0.00183651	0.00486456	WBGene00022433	Y108F1.5
Y82E9BL.19	3.75053	4.14787	4.60267	3.69568	0	0	0	0	4.41891	0.00174924	0.00465991	WBGene00194735	Y82E9BL.19
ZK354.7	0.937632	12.4436	1.84107	0.923919	0	0	0	0	4.40269	0.00746219	0.0172792	WBGene00022708	ZK354.7
K08F9.5	3.75053	2.07393	8.2848	1.84784	0	0	0	0	4.40167	0.00319756	0.00805525	NA	NA
K04A8.4	7.50106	12.4436	4.60267	1.84784	0	0	1.00316	0	4.39496	0.000949164	0.00267929	WBGene00006665	twk-10
F49C5.11	3.75053	1.03697	6.44374	4.61959	0	0	0	0	4.39408	0.00312399	0.00789275	WBGene00044163	F49C5.11
F40D4.14	0.937632	10.3697	3.68213	0.923919	0	0	0	0	4.38373	0.00617977	0.0145794	WBGene00014753	F40D4.14
M163.17	6.56342	10.3697	6.44374	2.77176	0	1.13854	0	0	4.3833	0.000685169	0.00198589	WBGene00197597	M163.17
C38D9.1	1.87526	10.3697	6.44374	7.39135	0	0	1.00316	0	4.38062	0.000843782	0.0024066	WBGene00008009	fbxa-171
ZK970.5	3.75053	8.29574	2.7616	11.087	0	0	0	1.07476	4.37253	0.00087176	0.00248004	WBGene00001531	gcy-4
Y73B3A.22	1.87526	8.29574	1.84107	3.69568	0	0	0	0	4.36624	0.00365863	0.00910112	WBGene00045295	fbxa-222
Y7A5A.5	6.56342	6.2218	6.44374	6.46743	0	0	1.00316	0	4.36384	0.000519295	0.00154603	WBGene00012411	Y7A5A.5
C54E10.1	4.68816	7.25877	0.920534	2.77176	0	0	0	0	4.36139	0.00398346	0.00984679	WBGene00008306	C54E10.1
F11A5.13	8.43869	5.18483	6.44374	5.54351	0	0	0	1.07476	4.36027	0.000567034	0.0016755	WBGene00008679	F11A5.13
B0285.10	0	7.25877	6.44374	1.84784	0	0	0	0	4.35609	0.00926072	0.0209828	WBGene00000513	ckb-3
ZC47.12	14.0645	20.7393	20.2517	27.7176	2.74043	0	0	1.07476	4.35072	3.78562e-07	1.8476e-06	WBGene00013843	fbxa-49
Y49F6B.8	2.8129	14.5175	4.60267	3.69568	0	0	1.00316	0	4.35023	0.00119386	0.00329981	WBGene00021720	Y49F6B.8
Y54G2A.57	11.2516	12.4436	9.20534	9.23919	0	2.27709	0	0	4.34872	0.000188023	0.000609151	WBGene00189961	Y54G2A.57
W06H8.4	3.75053	4.14787	0.920534	6.46743	0	0	0	0	4.3347	0.00404188	0.00997889	WBGene00021067	W06H8.4
F14F7.4	2.8129	3.1109	6.44374	2.77176	0	0	0	0	4.32369	0.00312727	0.00789905	WBGene00008811	F14F7.4
T01B11.4	7.50106	26.9611	11.0464	15.7066	1.82696	1.13854	0	0	4.31954	2.12388e-05	8.06882e-05	WBGene00020140	ant-1.4
T15B12.2	2.8129	8.29574	6.44374	7.39135	0	1.13854	0	0	4.31815	0.000821774	0.00234885	WBGene00020531	T15B12.2
ZK678.12	3.75053	2.07393	1.84107	7.39135	0	0	0	0	4.31732	0.00404103	0.00997802	WBGene00219639	linc-115
Y75D11A.7	4.68816	2.07393	7.36427	0.923919	0	0	0	0	4.3165	0.00509883	0.0122736	WBGene00219769	linc-64
ZK697.10	2.8129	7.25877	3.68213	11.087	0.913478	0	0	0	4.3137	0.00108654	0.00302782	WBGene00006205	str-160
R31.7	0.937632	7.25877	8.2848	8.31527	0	0	1.00316	0	4.31167	0.00142679	0.00387358	WBGene00220046	R31.7
W06D12.7	0.937632	11.4066	0.920534	1.84784	0	0	0	0	4.30704	0.00923382	0.0209313	WBGene00005254	srh-31
Y6G8.6	7.50106	0	5.5232	1.84784	0	0	0	0	4.30115	0.010445	0.0233386	WBGene00044208	Y6G8.6
F10F2.6	1.87526	10.3697	1.84107	0.923919	0	0	0	0	4.29757	0.00744274	0.0172401	WBGene00008658	clec-152
F59A7.1	4.68816	8.29574	0	1.84784	0	0	0	0	4.28445	0.0115532	0.0255527	WBGene00019089	clec-206
T22B3.3	3.75053	11.4066	1.84107	7.39135	0	1.13854	0	0	4.28133	0.00145237	0.00393769	WBGene00011911	T22B3.3
R06F6.13	2.8129	7.25877	0	4.61959	0	0	0	0	4.27227	0.0104835	0.0234117	WBGene00196968	R06F6.13
T28B4.2	3.75053	6.2218	0.920534	3.69568	0	0	0	0	4.26213	0.00507896	0.0122331	WBGene00020885	T28B4.2
K03D3.2	222.219	98.5119	144.524	133.968	13.7022	3.41563	7.02215	6.44855	4.25643	1.09469e-29	3.7926e-28	WBGene00010528	K03D3.2
C02E7.1	15.0021	23.8502	18.4107	20.3262	1.82696	0	2.00633	0	4.25269	5.59564e-07	2.66538e-06	WBGene00015338	catp-2
K09C8.3	6.56342	5.18483	2.7616	9.23919	0	0	1.00316	0	4.25075	0.00115201	0.00319472	WBGene00003529	nas-10
T01C3.10	22.5032	30.072	27.616	36.0328	2.74043	0	2.00633	1.07476	4.2507	1.06712e-09	7.13019e-09	WBGene00003775	nmr-2
C18H7.4	1.87526	5.18483	2.7616	4.61959	0	0	0	0	4.25006	0.00414783	0.010214	WBGene00015994	C18H7.4
T23B7.2	1.87526	5.18483	5.5232	1.84784	0	0	0	0	4.2494	0.00474911	0.0115232	WBGene00044298	T23B7.2
M162.11	13.1268	25.9242	13.808	24.9458	1.82696	1.13854	0	1.07476	4.24676	8.39396e-07	3.90905e-06	WBGene00044655	fbxa-194
C37A2.3	24.3784	23.8502	23.9339	25.8697	0	3.41563	2.00633	0	4.24557	1.7599e-08	1.01738e-07	WBGene00016491	acdh-5
F10F2.8	3.75053	4.14787	4.60267	1.84784	0	0	0	0	4.24285	0.00403701	0.0099693	WBGene00008660	clec-153
M110.2	2.8129	4.14787	3.68213	3.69568	0	0	0	0	4.24197	0.00360654	0.00898493	WBGene00006658	twk-3
C34H3.6	1.87526	4.14787	3.68213	4.61959	0	0	0	0	4.24093	0.00405243	0.0100012	WBGene00196363	C34H3.6
T13G4.7	0	4.14787	2.7616	7.39135	0	0	0	0	4.23914	0.0116856	0.0258039	WBGene00020494	T13G4.7
K03C7.3	0.937632	3.1109	5.5232	4.61959	0	0	0	0	4.23023	0.00562537	0.0133882	WBGene00019359	K03C7.3
F23F1.2	64.6966	44.5896	52.4704	48.9677	3.65391	2.27709	2.00633	3.22427	4.22694	2.28283e-16	2.96265e-15	WBGene00017743	F23F1.2
C43F9.6	7.50106	9.3327	2.7616	3.69568	0	1.13854	0	0	4.21575	0.00142356	0.00386586	WBGene00008074	nkb-2
Y2C2A.1	61.8837	164.878	71.8016	95.1637	9.13478	1.13854	5.01582	5.37379	4.21058	6.38285e-20	1.1076e-18	WBGene00018468	cla-1
C17E7.5	3.75053	8.29574	9.20534	1.84784	0	1.13854	0	0	4.20663	0.00176378	0.00469239	WBGene00015900	nhr-157
F38A1.11	8.43869	7.25877	2.7616	4.61959	0	1.13854	0	0	4.20537	0.0013458	0.00367412	WBGene00009524	F38A1.11
ZK1025.3	24.3784	21.7763	20.2517	9.23919	0.913478	2.27709	1.00316	0	4.19823	1.34962e-06	6.11728e-06	WBGene00014183	ZK1025.3
B0391.4	6.56342	5.18483	3.68213	7.39135	0.913478	0	0	0	4.193	0.0012161	0.0033557	WBGene00006080	str-12
novel.23	9.37632	15.5545	5.5232	7.39135	0	1.13854	1.00316	0	4.1912	0.000441594	0.00133387	NA	NA
R03H10.6	243.784	400.269	285.365	310.437	13.7022	19.3552	14.0443	21.4952	4.18774	1.64933e-62	3.17576e-60	WBGene00019858	R03H10.6
B0454.7	2.8129	4.14787	5.5232	10.1631	0.913478	0	0	0	4.18429	0.00163326	0.00437638	WBGene00015198	clec-2
T24A6.2	3.75053	7.25877	0	2.77176	0	0	0	0	4.17886	0.0137451	0.0297562	NA	NA
K07F5.4	2.8129	7.25877	0.920534	2.77176	0	0	0	0	4.17538	0.00755187	0.0174666	WBGene00002206	kin-24
F13D11.17	1.87526	7.25877	0.920534	3.69568	0	0	0	0	4.17437	0.00799734	0.0183971	WBGene00200828	F13D11.17
Y38C1AA.9	150.959	190.802	150.968	137.664	8.2213	10.2469	8.02531	8.59806	4.17295	2.02281e-42	1.48922e-40	WBGene00021400	Y38C1AA.9
K02F6.4	2.8129	12.4436	5.5232	1.84784	0	0	1.00316	0	4.17107	0.00249637	0.00644032	WBGene00019338	K02F6.4
F54F7.7	5.62579	16.5915	6.44374	8.31527	0.913478	1.13854	0	0	4.1676	0.000543244	0.00161066	WBGene00010067	dot-1.2
Y22F5A.6	298.167	164.878	324.028	265.165	14.6156	20.4938	10.0316	13.9719	4.16541	8.24441e-48	7.93722e-46	WBGene00003092	lys-3
C34F11.2	2.8129	6.2218	1.84107	2.77176	0	0	0	0	4.16473	0.00596559	0.0141224	WBGene00016414	C34F11.2
T03F6.6	1.87526	11.4066	6.44374	2.77176	0	1.13854	0	0	4.16409	0.00238763	0.00618528	WBGene00011401	T03F6.6
C30G12.3	5.62579	5.18483	2.7616	0	0	0	0	0	4.16006	0.0138255	0.0299109	NA	NA
Y39G10AR.22	2.8129	5.18483	2.7616	2.77176	0	0	0	0	4.15475	0.00535271	0.0127986	WBGene00021477	srbc-64
T20H9.6	5.62579	9.3327	4.60267	2.77176	0	0	1.00316	0	4.15471	0.00167659	0.00447888	WBGene00020642	T20H9.6
C16D9.7	1.87526	5.18483	6.44374	0	0	0	0	0	4.15392	0.0155577	0.0331252	WBGene00015862	srt-25
C40A11.5	5.62579	8.29574	9.20534	12.9349	1.82696	0	0	0	4.15171	0.000578348	0.00170541	WBGene00016548	hpo-7
B0212.2	5.62579	4.14787	0	3.69568	0	0	0	0	4.15076	0.0136782	0.0296338	WBGene00015036	sre-5
F36G9.17	7.50106	8.29574	3.68213	2.77176	0	0	1.00316	0	4.15071	0.00175303	0.00466691	WBGene00077605	F36G9.17
C08B11.12	5.62579	8.29574	2.7616	5.54351	0	0	1.00316	0	4.14929	0.00160337	0.00430741	WBGene00200795	C08B11.12
Y54E2A.9	5.62579	8.29574	4.60267	3.69568	0	1.13854	0	0	4.14877	0.00147537	0.00399624	WBGene00013194	Y54E2A.9
C30H6.12	14.0645	20.7393	14.7285	23.098	0.913478	1.13854	1.00316	1.07476	4.14346	1.04337e-06	4.80422e-06	WBGene00044238	C30H6.12
Y59A8B.24	0	4.14787	4.60267	4.61959	0	0	0	0	4.14163	0.0136644	0.0296136	WBGene00013356	Y59A8B.24
novel.45	21.5655	22.8133	38.6624	26.7936	0	1.13854	0	5.37379	4.14158	1.54391e-08	8.98484e-08	WBGene00271643	W07G1.25
W04E12.5	7.50106	6.2218	1.84107	6.46743	0.913478	0	0	0	4.13974	0.00192299	0.00507284	WBGene00012250	W04E12.5
E01H11.4	4.68816	3.1109	0.920534	4.61959	0	0	0	0	4.13894	0.0073941	0.0171374	WBGene00197169	E01H11.4
W03D8.9	23.4408	23.8502	24.8544	19.4023	0	4.55417	1.00316	0	4.13856	7.66827e-08	4.09813e-07	WBGene00020990	W03D8.9
F33H12.2	2.8129	3.1109	4.60267	2.77176	0	0	0	0	4.13545	0.00556718	0.0132639	WBGene00005551	sri-39
Y40H4A.2	2.8129	3.1109	4.60267	2.77176	0	0	0	0	4.13545	0.00556718	0.0132639	WBGene00012741	Y40H4A.2
B0205.2	11.2516	15.5545	2.7616	6.46743	0.913478	0	1.00316	0	4.13412	0.000836923	0.00238908	WBGene00015018	srz-85
C35A5.1	3.75053	5.18483	3.68213	9.23919	0	1.13854	0	0	4.13081	0.00176015	0.00468461	WBGene00000173	aqp-5
C32B5.9	13.1268	11.4066	5.5232	5.54351	1.82696	0	0	0	4.13015	0.000734401	0.00211938	WBGene00016302	fbxc-7
Y38H8A.4	8.43869	4.14787	6.44374	2.77176	0	1.13854	0	0	4.12812	0.00182348	0.00483325	WBGene00012638	Y38H8A.4
C12D8.25	6.56342	4.14787	3.68213	7.39135	0	0	0	1.07476	4.12733	0.00161432	0.0043345	WBGene00201770	C12D8.25
W03A3.4	2.8129	2.07393	3.68213	4.61959	0	0	0	0	4.12623	0.00605627	0.0143167	NA	NA
C52D10.13	13.1268	12.4436	14.7285	12.9349	0.913478	0	2.00633	0	4.12351	2.60801e-05	9.77638e-05	WBGene00000711	col-138
T27E7.9	4.68816	1.03697	3.68213	3.69568	0	0	0	0	4.11867	0.00743646	0.0172276	WBGene00012093	T27E7.9
H20J04.1	1.87526	12.4436	3.68213	3.69568	0	1.13854	0	0	4.10955	0.0029905	0.00758322	WBGene00019216	H20J04.1
M04C7.3	5.62579	0	4.60267	2.77176	0	0	0	0	4.10784	0.0153241	0.0326939	WBGene00010854	M04C7.3
C50F7.2	4.68816	8.29574	2.7616	5.54351	0	0	0	1.07476	4.08661	0.00204501	0.00536645	WBGene00000551	clx-1
F37C12.12	9.37632	7.25877	7.36427	11.087	0	0	0	2.14952	4.08645	0.000628385	0.00183646	WBGene00003176	mec-14
W04G5.10	18.7526	21.7763	14.7285	32.3372	0.913478	2.27709	0	2.14952	4.08435	1.77554e-07	9.04253e-07	WBGene00012270	W04G5.10
C09C7.2	0	8.29574	3.68213	0.923919	0	0	0	0	4.08276	0.0230652	0.0468201	WBGene00198511	C09C7.2
F36G9.5	32.8171	57.0332	28.5365	37.8807	1.82696	2.27709	3.00949	2.14952	4.0767	5.13591e-12	4.41591e-11	WBGene00005685	sru-22
F22F4.8	2.8129	7.25877	0.920534	1.84784	0	0	0	0	4.07401	0.011028	0.0245155	WBGene00196632	F22F4.8
F22E5.4	1.87526	7.25877	1.84107	1.84784	0	0	0	0	4.07196	0.00992987	0.0223246	WBGene00005559	sri-47
novel.20	10.314	13.4806	9.20534	17.5545	2.74043	0	0	0	4.06716	7.13114e-05	0.00024913	NA	NA
R08A2.2	3.75053	6.2218	0.920534	1.84784	0	0	0	0	4.06469	0.0105567	0.023562	WBGene00011133	R08A2.2
T05E8.1	7.50106	7.25877	6.44374	12.9349	0.913478	0	0	1.07476	4.06063	0.000681944	0.0019774	WBGene00020262	ferl-1
T05H4.2	0.937632	6.2218	1.84107	3.69568	0	0	0	0	4.06052	0.0106421	0.0237287	WBGene00020265	fbxa-196
C36B7.8	0.937632	6.2218	3.68213	1.84784	0	0	0	0	4.05989	0.0106551	0.0237499	NA	NA
F13D11.18	3.75053	5.18483	0	3.69568	0	0	0	0	4.0557	0.0175206	0.0368038	WBGene00201378	F13D11.18
F48C1.7	22.5032	37.3308	20.2517	23.098	1.82696	4.55417	0	0	4.05496	2.62214e-08	1.48245e-07	WBGene00004965	spe-11
F56H6.7	3.75053	5.18483	2.7616	0.923919	0	0	0	0	4.05343	0.00971034	0.0218901	WBGene00010168	F56H6.7
H10D18.3	2.8129	5.18483	2.7616	1.84784	0	0	0	0	4.05175	0.0081686	0.0187587	WBGene00005753	srw-6
F37C4.3	1.87526	5.18483	2.7616	2.77176	0	0	0	0	4.05049	0.00818907	0.0188036	WBGene00018143	oac-23
Y53F4B.24	1.87526	12.4436	0.920534	5.54351	0	1.13854	0	0	4.04793	0.005284	0.012663	WBGene00013170	Y53F4B.24
C17C3.21	4.68816	4.14787	3.68213	0	0	0	0	0	4.04481	0.0178953	0.0375082	WBGene00195619	C17C3.21
T28A11.4	3.75053	4.14787	4.60267	0	0	0	0	0	4.04313	0.0179533	0.0376219	WBGene00020871	T28A11.4
F01F1.14	51.5698	33.1829	46.9472	36.9568	1.82696	2.27709	4.01266	2.14952	4.04082	2.38547e-13	2.35083e-12	WBGene00017168	F01F1.14
F14H3.8	6.56342	12.4436	7.36427	7.39135	0.913478	0	1.00316	0	4.04038	0.000721194	0.00208487	WBGene00008827	F14H3.8
F49H6.3	0.937632	4.14787	0.920534	6.46743	0	0	0	0	4.04019	0.0137196	0.0297139	WBGene00009907	F49H6.3
W04G5.2	4.68816	16.5915	2.7616	10.1631	0	2.27709	0	0	4.03711	0.00162242	0.00435568	WBGene00004275	rab-11.2
Y39A1A.2	6.56342	21.7763	10.1259	12.0109	0.913478	0	1.00316	1.07476	4.037	7.36668e-05	0.000256597	WBGene00012642	Y39A1A.2
T10C6.4	5.62579	3.1109	0.920534	2.77176	0	0	0	0	4.03599	0.0106015	0.0236436	WBGene00005935	srx-44
ZC513.15	5.62579	3.1109	1.84107	1.84784	0	0	0	0	4.03562	0.0094622	0.0213981	WBGene00196885	ZC513.15
D1081.12	3.75053	3.1109	2.7616	2.77176	0	0	0	0	4.03273	0.00771027	0.0177981	WBGene00086554	D1081.12
C01B12.1	46.8816	18.6654	41.424	27.7176	0.913478	2.27709	2.00633	3.22427	4.03166	3.47574e-10	2.4456e-09	WBGene00005017	sqt-2
Y46H3D.4	2.8129	3.1109	4.60267	1.84784	0	0	0	0	4.03085	0.00852313	0.0194857	WBGene00021609	irld-17
D1025.12	1.87526	3.1109	2.7616	4.61959	0	0	0	0	4.03021	0.00853407	0.0195063	WBGene00219574	linc-54
novel.72	6.56342	8.29574	0	5.54351	0.913478	0	0	0	4.02616	0.00665594	0.0155707	NA	NA
C42D4.12	3.75053	2.07393	0.920534	5.54351	0	0	0	0	4.0229	0.0114717	0.0253836	WBGene00006276	str-249
T21H8.9	2.8129	2.07393	4.60267	2.77176	0	0	0	0	4.02066	0.00870261	0.0198553	WBGene00200504	T21H8.9
F49C5.6	1.87526	2.07393	3.68213	4.61959	0	0	0	0	4.01962	0.00924402	0.0209521	WBGene00006254	str-223
W07B3.3	5.62579	10.3697	6.44374	11.087	0	0	0	2.14952	4.01638	0.000937467	0.00264853	WBGene00219745	linc-90
Y38H6C.12	5.62579	6.2218	1.84107	6.46743	0	0	0	1.07476	4.01062	0.00292376	0.00742716	WBGene00005382	srh-166
Y18H1A.1	2.8129	5.18483	5.5232	6.46743	0.913478	0	0	0	4.00133	0.00263037	0.00675557	WBGene00021207	ptp-5.3
C06A12.5	4.68816	4.14787	2.7616	8.31527	0.913478	0	0	0	3.99722	0.002966	0.00752586	WBGene00007358	lact-6
Y48G9A.10	203.466	170.063	230.133	210.654	13.7022	4.55417	15.0475	17.1961	3.99549	1.41097e-49	1.4716e-47	WBGene00021703	cpt-3
T28F2.6	16.8774	8.29574	24.8544	15.7066	0	1.13854	1.00316	2.14952	3.99342	6.56115e-06	2.68301e-05	WBGene00000627	col-50
F55C5.1	35.63	52.8853	30.3776	28.6415	2.74043	4.55417	1.00316	1.07476	3.99128	2.3613e-11	1.88612e-10	WBGene00010091	ssp-35
ZK616.8	5.62579	12.4436	0.920534	0.923919	0	1.13854	0	0	3.98563	0.00777468	0.0179323	WBGene00235383	ZK616.65
T09F5.9	95.6385	50.8114	68.1195	61.9026	3.65391	7.9698	1.00316	5.37379	3.9776	2.21071e-18	3.37935e-17	WBGene00011668	clec-47
C05B5.16	1.87526	8.29574	0.920534	0.923919	0	0	0	0	3.97583	0.0188232	0.0392191	WBGene00219280	C05B5.16
T25B9.6	3.75053	11.4066	1.84107	2.77176	0	1.13854	0	0	3.97453	0.00469734	0.01141	WBGene00012012	T25B9.6
C17H1.14	0.937632	8.29574	0.920534	1.84784	0	0	0	0	3.97443	0.0188726	0.0393139	WBGene00044709	pals-12
T22H9.3	20.6279	43.5526	26.6955	23.098	0.913478	4.55417	2.00633	0	3.97288	6.95914e-09	4.24093e-08	WBGene00020707	wago-10
W09D10.6	0.937632	11.4066	3.68213	3.69568	0	0	0	1.07476	3.97231	0.00552299	0.0131711	WBGene00219614	linc-105
C09B9.2	6.56342	9.3327	2.7616	0.923919	0	1.13854	0	0	3.9638	0.00532552	0.0127468	WBGene00015627	C09B9.2
C02D4.1	5.62579	15.5545	8.2848	18.4784	0.913478	1.13854	1.00316	0	3.96199	0.000116676	0.00039281	WBGene00007262	jud-4
ZK484.8	11.2516	24.8872	17.4901	12.0109	0	4.55417	0	0	3.96186	1.54368e-05	6.00821e-05	WBGene00022754	nspd-1
ZC21.8	0.937632	7.25877	1.84107	1.84784	0	0	0	0	3.96179	0.0159738	0.0338707	WBGene00022507	ZC21.8
C41G7.6	10.314	29.0351	5.5232	4.61959	0	3.41563	0	0	3.95518	0.00049016	0.00146631	WBGene00008063	C41G7.6
R05D7.2	0.937632	6.2218	1.84107	2.77176	0	0	0	0	3.95016	0.0147668	0.0316804	WBGene00011027	R05D7.2
Y18H1A.15	0.937632	6.2218	1.84107	2.77176	0	0	0	0	3.95016	0.0147668	0.0316804	WBGene00044434	Y18H1A.15
Y6B3B.3	0	6.2218	2.7616	2.77176	0	0	0	0	3.95012	0.0244922	0.0494013	WBGene00012388	Y6B3B.3
ZK354.5	25.3161	21.7763	22.0928	12.0109	0	5.69271	0	0	3.94671	2.2602e-06	9.91901e-06	WBGene00003444	msp-51
Y45F10B.1	2.8129	5.18483	0	3.69568	0	0	0	0	3.94369	0.0238569	0.0482316	WBGene00006631	tsp-5
C06A1.3	30.0042	37.3308	44.1856	30.4893	2.74043	4.55417	2.00633	0	3.94184	2.24615e-11	1.79988e-10	WBGene00007354	C06A1.3
B0391.11	1.87526	5.18483	2.7616	1.84784	0	0	0	0	3.93944	0.0122973	0.0269981	NA	NA
F09C8.4	1.87526	5.18483	2.7616	1.84784	0	0	0	0	3.93944	0.0122973	0.0269981	WBGene00196623	F09C8.4
T01H3.7	1.87526	5.18483	2.7616	1.84784	0	0	0	0	3.93944	0.0122973	0.0269981	WBGene00196994	T01H3.7
F35G2.7	1.87526	5.18483	2.7616	1.84784	0	0	0	0	3.93944	0.0122973	0.0269981	WBGene00195399	F35G2.7
F58F12.3	0.937632	5.18483	2.7616	2.77176	0	0	0	0	3.93837	0.0137368	0.0297448	WBGene00019063	F58F12.3
C26C6.13	0.937632	6.2218	5.5232	6.46743	0	1.13854	0	0	3.93761	0.0047057	0.0114276	WBGene00219834	C26C6.13
T13A10.15	4.68816	4.14787	0	2.77176	0	0	0	0	3.93483	0.0242615	0.0489705	NA	NA
R08F11.2	5.62579	4.14787	1.84107	7.39135	0	0	1.00316	0	3.92923	0.00405794	0.0100136	WBGene00019966	srt-30
F52D10.12	0.937632	4.14787	0.920534	5.54351	0	0	0	0	3.92824	0.0177896	0.0373282	WBGene00200893	F52D10.12
F33A8.13	0	4.14787	2.7616	4.61959	0	0	0	0	3.92646	0.0246444	0.0496582	WBGene00219775	F33A8.13
T27C10.7	6.56342	4.14787	10.1259	10.1631	0.913478	1.13854	0	0	3.92528	0.0012569	0.00345308	WBGene00020860	nspd-10
C07G1.7	33.7547	26.9611	41.424	22.1741	2.74043	3.41563	2.00633	0	3.92453	5.64661e-10	3.87105e-09	WBGene00015573	C07G1.7
K06A4.10	0.937632	4.14787	3.68213	10.1631	0.913478	0	0	0	3.92442	0.00606876	0.0143395	WBGene00077497	K06A4.10
Y9C9A.5	3.75053	3.1109	0.920534	3.69568	0	0	0	0	3.92088	0.0138116	0.0298841	WBGene00021177	Y9C9A.5
K08C9.1	2.8129	3.1109	0.920534	4.61959	0	0	0	0	3.91951	0.014262	0.0307193	WBGene00010650	K08C9.1
C07G1.10	2.8129	3.1109	1.84107	3.69568	0	0	0	0	3.9191	0.0117614	0.0259529	WBGene00197541	C07G1.10
T23F11.7	1.87526	3.1109	3.68213	2.77176	0	0	0	0	3.91707	0.0118091	0.0260524	WBGene00195270	T23F11.7
Y40H7A.5	0.937632	3.1109	1.84107	5.54351	0	0	0	0	3.9164	0.0157847	0.0335242	WBGene00005101	srd-23
T05B11.6	10.314	1.03697	3.68213	3.69568	0.913478	0	0	0	3.91224	0.00620091	0.0146172	WBGene00005661	srr-10
Y73F8A.884	9.37632	1.03697	4.60267	3.69568	0	0	0	1.07476	3.91137	0.00570317	0.0135572	NA	NA
C27D6.3	7.50106	14.5175	4.60267	4.61959	0	2.27709	0	0	3.90685	0.00190934	0.00503882	WBGene00016161	C27D6.3
T07D10.10	10.314	9.3327	16.5696	10.1631	0	1.13854	1.00316	1.07476	3.90543	9.00332e-05	0.000309513	WBGene00194657	T07D10.10
T24B8.10	1.87526	2.07393	6.44374	0.923919	0	0	0	0	3.90456	0.0178487	0.0374262	WBGene00197033	T24B8.10
C17C3.6	3.75053	12.4436	6.44374	8.31527	0	0	2.00633	0	3.90449	0.0017451	0.00464951	WBGene00015891	C17C3.6
F47B3.3	0	21.7763	3.68213	5.54351	0	0	2.00633	0	3.90147	0.00868378	0.0198146	WBGene00018527	F47B3.3
Y18D10A.4	3.75053	9.3327	0.920534	4.61959	0.913478	0	0	0	3.89074	0.00631373	0.0148569	WBGene00012477	Y18D10A.4
T21E8.2	21.5655	20.7393	18.4107	14.7827	0.913478	0	2.00633	2.14952	3.88089	6.17739e-07	2.92786e-06	WBGene00004001	pgp-7
F40F11.6	6.56342	5.18483	9.20534	9.23919	0	0	2.00633	0	3.87705	0.0015781	0.00424523	WBGene00219941	F40F11.6
novel.29	86.2621	110.955	86.5302	122.881	4.56739	4.55417	10.0316	8.59806	3.87448	2.16389e-27	6.56544e-26	NA	NA
Y57G11C.20	9.37632	13.4806	10.1259	12.0109	0.913478	0	1.00316	1.07476	3.8741	0.000100227	0.000341044	WBGene00013315	Y57G11C.20
F10G8.2	4.68816	13.4806	7.36427	4.61959	0.913478	0	0	1.07476	3.87376	0.00173831	0.00463387	WBGene00008662	F10G8.2
C30F8.7	1.87526	7.25877	5.5232	3.69568	0.913478	0	0	0	3.87318	0.00488559	0.0118186	WBGene00219654	linc-156
F08H9.2	17.815	15.5545	11.9669	29.5654	1.82696	2.27709	1.00316	0	3.87184	1.56988e-06	7.04864e-06	WBGene00008590	F08H9.2
C41G6.3	5.62579	5.18483	0.920534	6.46743	0	0	1.00316	0	3.86409	0.00600481	0.014209	WBGene00005762	srw-15
F09F9.3	29.0666	10.3697	20.2517	14.7827	0.913478	1.13854	1.00316	2.14952	3.85895	1.68421e-06	7.51646e-06	WBGene00017308	F09F9.3
Y32F6B.7	0.937632	5.18483	7.36427	4.61959	0	0	0	1.07476	3.85822	0.00621527	0.0146493	WBGene00200483	Y32F6B.7
T06C12.8	6.56342	4.14787	4.60267	2.77176	0.913478	0	0	0	3.85709	0.00445353	0.0108851	WBGene00011515	oac-42
F28E10.4	5.62579	3.1109	4.60267	4.61959	0	1.13854	0	0	3.84959	0.00423865	0.0104082	WBGene00017902	F28E10.4
ZC15.3	6.56342	13.4806	11.0464	13.8588	0	1.13854	0	2.14952	3.84927	0.000151358	0.000498427	WBGene00013832	ZC15.3
F33H12.6	0.937632	7.25877	0.920534	1.84784	0	0	0	0	3.84429	0.024684	0.0497331	WBGene00018020	F33H12.6
T08B2.12	14.0645	9.3327	9.20534	11.087	1.82696	1.13854	0	0	3.83884	0.000150916	0.000497299	WBGene00020350	T08B2.12
F36G9.11	78.7611	105.771	84.6891	84.0766	5.48087	6.83126	4.01266	8.59806	3.83817	1.25613e-25	3.3405e-24	WBGene00009487	clec-232
F47B7.5	1.87526	12.4436	2.7616	0.923919	0	0	0	1.07476	3.83809	0.0104832	0.0234117	WBGene00018536	F47B7.5
F02E11.1	3.75053	11.4066	0.920534	1.84784	0	0	0	1.07476	3.83238	0.00971394	0.0218957	WBGene00017179	wht-4
T10H4.9	2.8129	1.03697	8.2848	5.54351	0	0	1.00316	0	3.83103	0.007346	0.0170446	WBGene00005942	srx-51
F33H12.4	0.937632	6.2218	2.7616	0.923919	0	0	0	0	3.83082	0.0232982	0.0472247	WBGene00005586	sri-74
C25F9.16	3.75053	5.18483	0.920534	0.923919	0	0	0	0	3.8237	0.022748	0.0462465	WBGene00194803	C25F9.16
F36A4.2	3.75053	5.18483	0.920534	0.923919	0	0	0	0	3.8237	0.022748	0.0462465	WBGene00018081	F36A4.2
C16C8.18	0	10.3697	3.68213	3.69568	0.913478	0	0	0	3.82163	0.0135358	0.0293699	WBGene00015855	C16C8.18
F44E5.14	1.87526	5.18483	0.920534	2.77176	0	0	0	0	3.82018	0.0200198	0.0413593	WBGene00201752	F44E5.14
AH6.3	1.87526	5.18483	0.920534	2.77176	0	0	0	0	3.82018	0.0200198	0.0413593	WBGene00007081	AH6.3
C03A7.8	1.87526	5.18483	1.84107	1.84784	0	0	0	0	3.81945	0.0181872	0.0380284	WBGene00000030	abu-7
B0284.6	0.937632	5.18483	1.84107	2.77176	0	0	0	0	3.81831	0.0200911	0.0414724	NA	NA
M03E7.2	32.8171	10.3697	25.7749	16.6305	1.82696	0	3.00949	1.07476	3.81444	6.93338e-07	3.26454e-06	WBGene00019754	M03E7.2
Y116A8C.14	17.815	24.8872	11.9669	17.5545	1.82696	2.27709	1.00316	0	3.81406	1.63815e-06	7.33051e-06	WBGene00004402	rom-3
K09C6.7	0	9.3327	2.7616	5.54351	0	1.13854	0	0	3.81398	0.0133912	0.0290908	WBGene00019561	K09C6.7
C10H11.5	68.4471	54.9592	47.8678	56.3591	8.2213	1.13854	5.01582	1.07476	3.81382	3.1598e-16	4.05869e-15	WBGene00015694	ugt-27
C44C11.8	1.87526	4.14787	0.920534	3.69568	0	0	0	0	3.808	0.019979	0.0412878	WBGene00219567	linc-164
C33D9.4	1.87526	4.14787	0.920534	3.69568	0	0	0	0	3.808	0.019979	0.0412878	WBGene00005698	sru-35
F49F1.8	23.4408	49.7744	35.9008	36.9568	0	3.41563	1.00316	6.44855	3.80739	2.40884e-10	1.72091e-09	WBGene00018648	F49F1.8
C04A11.8	0.937632	4.14787	1.84107	3.69568	0	0	0	0	3.80613	0.0200507	0.0414147	WBGene00199448	C04A11.8
T22B7.11	0.937632	4.14787	2.7616	2.77176	0	0	0	0	3.80567	0.0191782	0.0398674	WBGene00197793	T22B7.11
C17C3.19	1.87526	8.29574	4.60267	2.77176	0	0	0	1.07476	3.80544	0.0065985	0.015453	WBGene00002095	ins-12
F36H5.6	0.937632	4.14787	4.60267	0.923919	0	0	0	0	3.8053	0.0235496	0.0476826	WBGene00018105	clec-19
W03G1.8	4.68816	11.4066	5.5232	7.39135	0	2.27709	0	0	3.80291	0.00229712	0.00596934	WBGene00021013	W03G1.8
Y59E9AR.4	39.3805	17.6284	21.1723	21.2501	3.65391	2.27709	0	1.07476	3.80251	6.47211e-08	3.48961e-07	WBGene00021999	thn-5
R03H4.6	9.37632	16.5915	11.0464	6.46743	0	0	0	3.22427	3.80074	0.000311493	0.000970085	WBGene00044617	bus-1
F35E8.2	22.5032	22.8133	11.0464	14.7827	2.74043	2.27709	0	0	3.79937	3.3252e-06	1.42402e-05	WBGene00009418	F35E8.2
B0273.115	2.8129	7.25877	3.68213	3.69568	0.913478	0	0	0	3.79885	0.0056555	0.0134535	WBGene00206473	B0273.115
F08G5.6	4109.64	3528.8	3824.82	4536.44	416.546	281.22	214.677	237.522	3.79605	1.19943e-109	6.86246e-107	WBGene00008584	irg-4
K07A1.20	1.87526	3.1109	1.84107	3.69568	0	0	0	0	3.79539	0.0176905	0.0371333	WBGene00219285	K07A1.20
F47B3.4	5.62579	6.2218	3.68213	1.84784	0	0	0	1.07476	3.79454	0.00605868	0.0143207	WBGene00018529	F47B3.5
R08H2.3	3.75053	6.2218	1.84107	5.54351	0	0	1.00316	0	3.79321	0.00610287	0.014415	WBGene00005386	srh-170
F59C6.18	192.215	101.623	188.709	142.284	11.8752	13.6625	9.02847	10.7476	3.79127	1.66031e-33	7.10422e-32	WBGene00206464	F59C6.18
Y49F6B.11	5.62579	2.07393	0.920534	1.84784	0	0	0	0	3.78969	0.0230593	0.046813	WBGene00021722	srz-5
C49F5.5	3.75053	2.07393	0.920534	3.69568	0	0	0	0	3.78668	0.020825	0.0428016	WBGene00008209	C49F5.5
AC3.1	3.75053	5.18483	0.920534	7.39135	0	0	1.00316	0	3.78649	0.00797449	0.018353	WBGene00005532	sri-20
Y6G8.5	1.87526	10.3697	11.9669	3.69568	1.82696	0	0	0	3.78619	0.00436713	0.0106909	WBGene00044207	Y6G8.5
C06G1.8	2.8129	2.07393	1.84107	3.69568	0	0	0	0	3.7849	0.0180634	0.037817	WBGene00196579	C06G1.8
F57C7.8	2.8129	5.18483	5.5232	3.69568	0	1.13854	0	0	3.78417	0.00546863	0.0130496	WBGene00196946	F57C7.8
T13G4.1	2.8129	5.18483	6.44374	2.77176	0.913478	0	0	0	3.78402	0.0060073	0.014211	WBGene00020488	T13G4.1
C28D4.5	0.937632	2.07393	2.7616	4.61959	0	0	0	0	3.78134	0.0215783	0.0441646	WBGene00007793	C28D4.5
ZK355.5	0.937632	2.07393	2.7616	4.61959	0	0	0	0	3.78134	0.0215783	0.0441646	WBGene00022715	irld-65
Y18H1A.12	5.62579	1.03697	1.84107	1.84784	0	0	0	0	3.77689	0.0236272	0.0478188	WBGene00000624	col-47
F53F1.7	4.68816	1.03697	2.7616	1.84784	0	0	0	0	3.77513	0.0218431	0.0446563	WBGene00005719	srv-8
ZK783.7	7.50106	3.1109	3.68213	2.77176	0	1.13854	0	0	3.77479	0.00634292	0.0149216	WBGene00194729	ZK783.7
T28A8.2	5.62579	8.29574	10.1259	3.69568	0	0	0	2.14952	3.74146	0.00296404	0.0075228	WBGene00012108	T28A8.2
T19D12.9	13.1268	7.25877	11.9669	22.1741	0	0	3.00949	1.07476	3.73619	5.93439e-05	0.000210181	WBGene00020583	T19D12.9
D1081.3	6.56342	9.3327	4.60267	6.46743	1.82696	0	0	0	3.73034	0.0029119	0.00739892	WBGene00008381	D1081.3
F59C6.3	3.75053	8.29574	2.7616	1.84784	0	1.13854	0	0	3.72869	0.0084376	0.0193101	WBGene00010324	F59C6.3
C04G2.3	0.937632	8.29574	3.68213	3.69568	0	1.13854	0	0	3.72617	0.00979047	0.0220434	WBGene00014665	C04G2.3
C17C3.5	11.2516	12.4436	16.5696	13.8588	1.82696	2.27709	0	0	3.72389	2.76121e-05	0.000103101	WBGene00015890	C17C3.5
D1065.4	1.87526	7.25877	1.84107	5.54351	0.913478	0	0	0	3.7196	0.00918944	0.0208378	WBGene00005420	srh-210
M03A8.6	3.75053	12.4436	4.60267	6.46743	0	0	2.00633	0	3.71902	0.00366174	0.00910774	WBGene00220028	M03A8.6
E02C12.11	0.937632	7.25877	2.7616	5.54351	0	1.13854	0	0	3.71863	0.0099629	0.0223914	WBGene00017096	E02C12.11
F19B10.13	149.083	135.843	148.206	145.055	12.7887	7.9698	8.02531	15.0466	3.71508	1.43429e-40	9.73614e-39	WBGene00194713	F19B10.13
Y17G7B.23	17.815	12.4436	25.7749	12.0109	0	3.41563	2.00633	0	3.71371	6.85895e-06	2.79565e-05	WBGene00044030	Y17G7B.23
K04A8.8	39.3805	25.9242	57.9936	53.5873	2.74043	9.10834	1.00316	1.07476	3.71365	2.64006e-11	2.0979e-10	WBGene00271815	K04A8.21
F16B4.6	12.1892	4.14787	5.5232	4.61959	1.82696	0	0	0	3.71261	0.00389865	0.00965501	WBGene00017508	F16B4.6
W03G9.5	0	6.2218	0.920534	9.23919	0	1.13854	0	0	3.71153	0.0224569	0.0457243	WBGene00021016	W03G9.5
C08E8.10	235.346	264.427	252.226	236.523	21.9235	11.3854	17.0538	24.7194	3.70662	1.56754e-62	3.04758e-60	WBGene00077692	C08E8.10
T13G4.5	3.75053	5.18483	1.84107	5.54351	0	0	1.00316	0	3.70581	0.00785945	0.0181049	WBGene00020492	T13G4.5
ZC239.3	3.75053	5.18483	2.7616	4.61959	0	0	0	1.07476	3.70543	0.00700593	0.0163113	WBGene00022566	ZC239.3
Y61A9LA.9	11.2516	11.4066	12.8875	4.61959	0.913478	1.13854	0	1.07476	3.70108	0.000338901	0.00104688	WBGene00022020	hpo-39
F09B9.1	469.754	534.038	536.671	580.221	44.7604	34.1563	46.1455	37.6165	3.69611	6.10221e-112	3.81865e-109	WBGene00008602	oac-14
T22H6.3	16.8774	10.3697	11.9669	24.9458	4.56739	0	0	0	3.69378	3.2819e-05	0.000121146	WBGene00006175	str-124
F18E3.6	5.62579	3.1109	3.68213	3.69568	0.913478	0	0	0	3.69218	0.00742511	0.0172033	WBGene00005818	srw-71
ZK105.3	5.62579	3.1109	4.60267	2.77176	0	1.13854	0	0	3.69193	0.00756058	0.0174827	WBGene00022654	ZK105.3
C08H9.7	16.8774	21.7763	19.3312	8.31527	1.82696	3.41563	0	0	3.68388	9.95284e-06	3.97182e-05	WBGene00007467	chil-3
T19E7.24	4.68816	2.07393	1.84107	7.39135	0.913478	0	0	0	3.68364	0.0100417	0.0225407	WBGene00197238	T19E7.24
ZK1025.7	13.1268	10.3697	12.8875	3.69568	0	1.13854	0	2.14952	3.68063	0.000514746	0.00153413	WBGene00050875	bah-1
Y38C1AA.7	34.6924	36.2938	24.8544	32.3372	0	10.2469	0	0	3.6719	0.0121207	0.026678	WBGene00021398	Y38C1AA.7
ZK1251.2	132.206	117.177	153.729	120.109	9.13478	14.8011	10.0316	7.52331	3.67009	2.90234e-35	1.40725e-33	WBGene00002090	ins-7
Y39B6A.25	7.50106	13.4806	10.1259	8.31527	0	0	1.00316	2.14952	3.66833	0.000368725	0.0011297	WBGene00012684	Y39B6A.25
C37A5.8	73.1353	48.7374	67.199	97.0115	5.48087	4.55417	5.01582	7.52331	3.66641	4.35424e-19	7.10626e-18	WBGene00007992	fipr-24
F55C5.2	68.4471	132.732	46.9472	46.1959	10.9617	11.3854	1.00316	0	3.65374	0.000159778	0.000524345	WBGene00010092	F55C5.2
ZK829.10	6.56342	10.3697	6.44374	2.77176	0	1.13854	0	1.07476	3.65199	0.0036562	0.00909733	WBGene00004907	snf-8
K02F3.8	11.2516	16.5915	15.6491	20.3262	2.74043	0	0	2.14952	3.65173	7.89782e-06	3.20085e-05	WBGene00019331	dos-3
AC8.4	1.87526	6.2218	28.5365	1.84784	0.913478	1.13854	1.00316	0	3.65134	0.00295114	0.00749197	NA	NA
T01C3.11	25.3161	17.6284	26.6955	20.3262	2.74043	2.27709	0	2.14952	3.65065	7.91991e-08	4.2236e-07	WBGene00011325	T01C3.11
C08E3.8	11.2516	9.3327	2.7616	2.77176	0	0	0	2.14952	3.64835	0.00575635	0.0136755	WBGene00015600	fbxa-165
C13D9.1	45.944	44.5896	32.2187	56.3591	3.65391	3.41563	5.01582	2.14952	3.64349	1.26591e-13	1.28614e-12	WBGene00005657	srr-6
F21H7.2	50.6321	76.7356	53.391	47.1199	7.30782	1.13854	2.00633	7.52331	3.63356	2.02866e-15	2.4561e-14	WBGene00009028	F21H7.2
Y70G10A.2	2.8129	14.5175	16.5696	16.6305	1.82696	1.13854	0	1.07476	3.62887	0.000167533	0.000547998	WBGene00013498	Y70G10A.2
F36D3.5	1.87526	6.2218	2.7616	4.61959	0	1.13854	0	0	3.62668	0.0103323	0.0231277	WBGene00009471	F36D3.5
C05E11.4	455.689	361.901	440.936	373.263	31.9717	25.0479	35.1107	39.766	3.62645	8.94642e-85	3.14302e-82	WBGene00000133	amt-1
K03H9.7	1.87526	6.2218	4.60267	2.77176	0	0	0	1.07476	3.6262	0.0103882	0.0232272	WBGene00196409	K03H9.7
F59A1.11	5.62579	5.18483	2.7616	1.84784	0	1.13854	0	0	3.62265	0.0104052	0.0232601	WBGene00010297	F59A1.11
ZC443.5	27.1913	24.8872	30.3776	17.5545	3.65391	0	2.00633	2.14952	3.6222	2.35754e-08	1.34157e-07	WBGene00013900	ugt-18
R12B2.6	25.3161	34.2199	45.1061	34.185	3.65391	3.41563	1.00316	3.22427	3.62179	5.6128e-11	4.31795e-10	WBGene00020020	R12B2.6
F18C5.4	4.68816	11.4066	3.68213	5.54351	0.913478	1.13854	0	0	3.62151	0.00415756	0.0102341	WBGene00017559	mpz-3
F23B12.1	3.75053	5.18483	2.7616	3.69568	0	0	1.00316	0	3.62044	0.00921578	0.0208952	WBGene00009079	F23B12.1
C17G10.3	3.75053	5.18483	5.5232	0.923919	0	0	1.00316	0	3.62016	0.0121628	0.0267472	WBGene00015917	C17G10.3
C24G7.1	40.3182	70.5137	49.7088	56.3591	0	4.55417	6.01898	7.52331	3.61906	2.00906e-14	2.19604e-13	WBGene00016063	delm-2
T01G6.1	6.56342	4.14787	2.7616	1.84784	0	0	0	1.07476	3.61567	0.0109648	0.0243805	WBGene00020151	T01G6.1
F35F11.3	4.68816	4.14787	4.60267	1.84784	0	0	0	1.07476	3.61312	0.010085	0.0226302	WBGene00018066	F35F11.3
K01A6.4	6.56342	13.4806	0.920534	4.61959	0	2.27709	0	0	3.61228	0.00849991	0.0194438	WBGene00010446	K01A6.4
C17H1.7	81.574	135.843	86.5302	85.0005	7.30782	3.41563	8.02531	12.8971	3.61206	2.54892e-23	5.84674e-22	WBGene00007660	pals-6
C05B10.18	2.8129	4.14787	3.68213	4.61959	0	0	0	1.07476	3.61136	0.00930988	0.021087	WBGene00200701	C05B10.18
F55A12.16	6.56342	3.1109	0.920534	4.61959	0	0	0	1.07476	3.60804	0.0131447	0.0286235	WBGene00200300	F55A12.16
C30E1.3	4.68816	3.1109	0.920534	6.46743	0	0	0	1.07476	3.60598	0.013191	0.0287058	WBGene00016252	C30E1.3
ZK945.7	6.56342	12.4436	11.0464	8.31527	0	3.41563	0	0	3.60391	0.00067659	0.00196301	WBGene00014169	ZK945.7
C54D10.7	30.9419	41.4787	36.8213	39.7285	4.56739	2.27709	3.00949	2.14952	3.60356	4.02398e-12	3.49893e-11	WBGene00008301	pals-39
F28D1.12	6.56342	9.3327	6.44374	2.77176	0	0	2.00633	0	3.60262	0.00505454	0.0121787	WBGene00044285	thn-8
C18G1.3	1.87526	3.1109	5.5232	4.61959	0.913478	0	0	0	3.60185	0.010962	0.024377	WBGene00015982	bgnt-1.4
F07A11.9	6.56342	2.07393	3.68213	2.77176	0	0	0	1.07476	3.59925	0.0112784	0.0250077	WBGene00195441	F07A11.9
T19D12.3	6.56342	2.07393	0	6.46743	0	0	1.00316	0	3.59924	0.0233301	0.0472717	WBGene00020578	T19D12.3
F09C12.8	0.937632	10.3697	8.2848	5.54351	0	1.13854	1.00316	0	3.59905	0.00627577	0.0147763	WBGene00017279	F09C12.8
Y102A5C.34	5.62579	2.07393	4.60267	2.77176	0	1.13854	0	0	3.59807	0.0108545	0.0241594	WBGene00001706	grd-17
Y105C5B.7	3.75053	14.5175	9.20534	10.1631	0.913478	2.27709	0	0	3.59776	0.000772856	0.00222044	WBGene00013648	Y105C5B.7
K05F1.9	3.75053	10.3697	3.68213	7.39135	0	2.27709	0	0	3.59683	0.00532352	0.0127457	WBGene00019410	K05F1.9
F53G12.6	2.8129	5.18483	7.36427	9.23919	0.913478	1.13854	0	0	3.59007	0.00454987	0.0110854	WBGene00004962	spe-8
F35E12.5	8211.78	7198.62	7571.39	8676.52	960.065	504.374	524.655	638.406	3.58939	2.61517e-99	1.37812e-96	WBGene00009429	irg-5
Y7A5A.3	10.314	6.2218	4.60267	3.69568	0	2.27709	0	0	3.581	0.00535198	0.0127984	WBGene00012409	Y7A5A.3
ZK355.8	14.0645	6.2218	1.84107	2.77176	0	0	0	2.14952	3.58004	0.00879322	0.0200369	WBGene00086560	ZK355.8
C18H2.5	8.43869	34.2199	9.20534	10.1631	0.913478	2.27709	1.00316	1.07476	3.5774	4.75993e-05	0.000170698	WBGene00015992	C18H2.5
Y43F8B.15	21.5655	19.7024	12.8875	7.39135	0	0	2.00633	3.22427	3.5738	2.91858e-05	0.000108532	WBGene00045415	Y43F8B.15
C36E8.10	1.87526	17.6284	6.44374	12.0109	0	3.41563	0	0	3.57093	0.00228357	0.00593897	WBGene00201111	C36E8.10
C33F10.1	38.4429	23.8502	24.8544	32.3372	0	10.2469	0	0	3.57044	0.0154546	0.0329302	WBGene00016351	C33F10.1
novel.6	28.129	38.3678	31.2981	56.3591	7.30782	1.13854	4.01266	0	3.56162	3.38899e-10	2.3854e-09	NA	NA
C34F11.5	10.314	44.5896	11.9669	6.46743	1.82696	3.41563	1.00316	0	3.56118	5.30069e-05	0.000189108	WBGene00016416	C34F11.5
F31E8.5	3.75053	8.29574	2.7616	0	0	1.13854	0	0	3.55941	0.0247626	0.0498563	WBGene00017955	F31E8.5
BE10.1	3.75053	8.29574	2.7616	0	0	1.13854	0	0	3.55941	0.0247626	0.0498563	WBGene00007209	BE10.1
M142.3	1.87526	8.29574	2.7616	1.84784	0	0	1.00316	0	3.55475	0.0155704	0.0331452	WBGene00014809	M142.3
Y43F8B.4	2.8129	7.25877	1.84107	2.77176	0.913478	0	0	0	3.54691	0.0142061	0.0306121	WBGene00012815	phy-4
R07C3.4	9.37632	11.4066	9.20534	6.46743	0	2.27709	1.00316	0	3.5455	0.000635468	0.00185526	WBGene00019920	acs-15
F44D12.8	0.937632	7.25877	2.7616	3.69568	0	0	1.00316	0	3.54506	0.0161393	0.0341818	WBGene00009685	F44D12.8
ZK131.6	2.8129	10.3697	22.0928	12.9349	0	1.13854	1.00316	2.14952	3.537	0.000319346	0.000991765	WBGene00001917	his-43
M163.11	0.937632	6.2218	6.44374	0.923919	0.913478	0	0	0	3.53587	0.0207561	0.0426955	WBGene00044147	M163.11
T27F2.4	263.475	303.831	394.909	275.328	28.3178	35.2948	22.0696	21.4952	3.53408	1.90607e-57	2.91366e-55	WBGene00012101	zip-10
F14F9.3	32.8171	59.1071	42.3445	44.3481	3.65391	5.69271	5.01582	1.07476	3.53389	4.4608e-13	4.26792e-12	WBGene00017466	F14F9.3
D2024.1	10.314	11.4066	7.36427	17.5545	2.74043	0	0	1.07476	3.53138	0.000173059	0.000564413	WBGene00017050	D2024.1
M01H9.5	0.937632	5.18483	2.7616	5.54351	0	0	1.00316	0	3.5275	0.0161366	0.0341798	WBGene00019721	M01H9.5
F27C1.13	5.62579	4.14787	2.7616	1.84784	0	1.13854	0	0	3.52398	0.0136806	0.0296359	WBGene00017860	F27C1.13
C24A11.2	3.75053	6.2218	4.60267	9.23919	0	1.13854	0	1.07476	3.52275	0.00518236	0.0124433	WBGene00016041	C24A11.2
C36C5.14	17.815	18.6654	15.6491	19.4023	0	3.41563	2.00633	1.07476	3.52259	1.67228e-06	7.46985e-06	WBGene00016483	C36C5.14
C54F6.14	517.573	332.866	457.505	560.819	74.9052	27.325	22.0696	37.6165	3.52239	5.52156e-18	8.13009e-17	WBGene00001500	ftn-1
C25E10.1	2.8129	3.1109	0.920534	7.39135	0.913478	0	0	0	3.51263	0.0183139	0.0382734	WBGene00016091	nhr-30
F56A4.12	26.2537	1.03697	8.2848	0	0.913478	2.27709	0	0	3.51075	0.0117091	0.0258517	NA	NA
F36G9.8	0.937632	3.1109	5.5232	4.61959	0	0	1.00316	0	3.50917	0.0166544	0.035165	WBGene00005513	sri-1
T27E4.2	5.62579	2.07393	3.68213	2.77176	0	0	0	1.07476	3.50666	0.0141602	0.0305328	WBGene00002017	hsp-16.11
T21H3.11	1.87526	14.5175	2.7616	4.61959	0	0	0	2.14952	3.504	0.0112207	0.0248918	WBGene00219734	linc-128
C42D4.3	119.079	135.843	123.352	149.675	21.01	12.524	4.01266	8.59806	3.49595	3.40351e-29	1.14355e-27	WBGene00016596	C42D4.3
Y113G7B.26	4.68816	8.29574	4.60267	5.54351	0.913478	1.13854	0	0	3.49392	0.00539724	0.0128943	WBGene00013770	Y113G7B.26
C01H6.1	4.68816	11.4066	10.1259	7.39135	2.74043	0	0	0	3.48702	0.00162726	0.00436363	WBGene00000637	col-61
T28A11.20	8.43869	7.25877	11.0464	8.31527	0	2.27709	0	1.07476	3.48689	0.000799571	0.00229127	WBGene00020882	T28A11.20
C54C8.7	12.1892	18.6654	23.0133	14.7827	1.82696	2.27709	2.00633	0	3.48191	3.58828e-06	1.52721e-05	WBGene00008294	clec-11
C17H1.4	2.8129	9.3327	4.60267	6.46743	0	2.27709	0	0	3.47865	0.00766922	0.0177155	NA	NA
Y43F8C.20	131.268	307.979	129.795	126.577	9.13478	17.0781	12.038	24.7194	3.47743	4.96625e-22	1.03378e-20	WBGene00012840	grsp-1
C27H5.5	6.56342	6.2218	11.9669	9.23919	0	0	3.00949	0	3.47433	0.00145758	0.00395128	WBGene00000613	col-36
Y75B8A.39	19.6903	13.4806	11.0464	12.0109	1.82696	0	3.00949	0	3.47294	3.37948e-05	0.000124424	WBGene00023483	Y75B8A.39
F14E5.3	3.75053	11.4066	2.7616	4.61959	1.82696	0	0	0	3.47238	0.00956445	0.0216074	WBGene00008801	acp-3
F45E4.4	114.391	267.537	122.431	168.153	11.8752	18.2167	16.0506	15.0466	3.46444	8.76097e-27	2.54258e-25	NA	NA
C09H5.5	35.63	47.7005	56.1526	61.9026	8.2213	4.55417	5.01582	0	3.4642	2.32798e-13	2.29757e-12	WBGene00006191	str-144
ZC190.10	12.1892	18.6654	12.8875	12.9349	0	1.13854	4.01266	0	3.46095	3.93877e-05	0.000143303	NA	NA
F41F3.4	496.945	406.491	401.353	442.557	29.2313	40.9875	45.1424	45.1398	3.45315	1.98867e-86	7.80846e-84	WBGene00000712	col-139
Y39A3A.2	1.87526	7.25877	2.7616	1.84784	0.913478	0	0	0	3.45057	0.0196038	0.0406174	WBGene00021433	Y39A3A.2
F36G9.7	52.5074	29.0351	40.5035	36.0328	2.74043	7.9698	1.00316	3.22427	3.44755	2.70917e-11	2.14941e-10	WBGene00009486	F36G9.7
R09E10.6	25.3161	33.1829	31.2981	32.3372	0	11.3854	0	0	3.4461	0.0232382	0.0471139	WBGene00011176	R09E10.6
F53A9.2	94.7008	72.5877	86.5302	64.6743	11.8752	4.55417	11.0348	1.07476	3.44063	6.11787e-19	9.8481e-18	WBGene00018725	kreg-1
C54H2.4	9.37632	11.4066	10.1259	12.9349	2.74043	0	0	1.07476	3.44011	0.000206777	0.000664641	WBGene00016938	C54H2.4
W05H9.5	1.87526	11.4066	6.44374	2.77176	0	1.13854	1.00316	0	3.43496	0.00973667	0.021942	WBGene00219743	linc-103
F48G7.12	3.75053	4.14787	2.7616	2.77176	0	1.13854	0	0	3.42481	0.0162695	0.0344286	WBGene00018623	F48G7.12
T22B3.1	3.75053	4.14787	3.68213	1.84784	0.913478	0	0	0	3.42463	0.0173125	0.0364124	WBGene00001079	dpy-20
ZC395.4	1.87526	4.14787	5.5232	1.84784	0	1.13854	0	0	3.42192	0.0191822	0.0398675	WBGene00022596	ZC395.4
C45B2.2	135.019	81.9204	137.16	106.251	12.7887	14.8011	9.02847	6.44855	3.42011	1.7636e-26	5.03077e-25	WBGene00016659	C45B2.2
T08B2.2	30.9419	29.0351	23.9339	26.7936	1.82696	3.41563	0	5.37379	3.4201	6.34025e-09	3.87438e-08	WBGene00000633	col-56
F53B6.9	441.625	273.759	359.008	363.1	54.8087	28.4636	22.0696	27.9437	3.41748	1.57695e-45	1.36114e-43	WBGene00009964	fip-6
C35B8.1	3.75053	3.1109	2.7616	3.69568	0	1.13854	0	0	3.41591	0.0165195	0.0349022	WBGene00000748	col-175
B0212.5	51.5698	63.255	46.0267	56.3591	6.39434	1.13854	6.01898	6.44855	3.41134	6.67141e-16	8.33926e-15	WBGene00003889	osm-9
Y18D10A.27	5.62579	7.25877	7.36427	1.84784	0	1.13854	0	1.07476	3.41009	0.00838436	0.0192036	WBGene00077556	Y18D10A.27
E02C12.3	5.62579	2.07393	1.84107	3.69568	0	0	1.00316	0	3.40924	0.0198045	0.0409907	WBGene00005938	srx-47
F40B1.1	78.7611	143.101	91.1328	78.5331	9.13478	7.9698	13.0411	6.44855	3.40823	4.4369e-22	9.2841e-21	WBGene00018223	bath-13
R05C11.2	19.6903	16.5915	14.7285	24.9458	2.74043	1.13854	0	3.22427	3.40823	1.4178e-06	6.40889e-06	WBGene00019874	R05C11.2
F47B10.3	4.68816	2.07393	2.7616	3.69568	0	0	0	1.07476	3.40797	0.0180903	0.0378694	WBGene00009814	F47B10.3
R13A1.17	4.68816	2.07393	4.60267	1.84784	0	0	1.00316	0	3.40727	0.0195249	0.0404874	WBGene00202250	R13A1.17
Y17D7B.3	11.2516	14.5175	12.8875	15.7066	1.82696	1.13854	0	2.14952	3.40677	2.88515e-05	0.000107349	WBGene00012451	Y17D7B.3
F26D11.2	2.8129	2.07393	3.68213	4.61959	0.913478	0	0	0	3.40541	0.0183917	0.0384201	WBGene00017819	F26D11.2
F20B6.4	4.68816	1.03697	3.68213	3.69568	0	0	0	1.07476	3.39817	0.0208931	0.04292	WBGene00017628	F20B6.4
T25E4.2	6.56342	11.4066	11.0464	14.7827	0	2.27709	1.00316	1.07476	3.39711	0.000220062	0.000704064	WBGene00020804	T25E4.2
C14C10.1	10.314	20.7393	8.2848	5.54351	0	4.55417	0	0	3.39608	0.000873916	0.00248441	WBGene00007584	C14C10.1
T28B11.11	3.75053	1.03697	6.44374	1.84784	0	0	1.00316	0	3.39565	0.0241094	0.0486831	WBGene00197493	T28B11.11
W09G10.1	1.87526	5.18483	10.1259	4.61959	0	1.13854	0	1.07476	3.39457	0.0096133	0.0217031	WBGene00000648	col-72
R05H10.6	53.445	57.0332	53.391	42.5003	2.74043	7.9698	4.01266	5.37379	3.39341	2.06005e-15	2.49259e-14	WBGene00000399	cdh-7
C09C7.1	286.915	287.24	338.756	305.817	28.3178	37.5719	23.0728	27.9437	3.39128	4.48032e-70	1.10764e-67	WBGene00006981	zig-4
B0454.26	12.1892	21.7763	12.8875	7.39135	1.82696	3.41563	0	0	3.39095	9.36931e-05	0.000320938	WBGene00206372	B0454.26
Y61A9LA.4	18.7526	50.8114	30.3776	38.8046	5.48087	1.13854	0	6.44855	3.38758	1.23301e-08	7.2642e-08	WBGene00022016	Y61A9LA.4
Y39G10AR.15	3.75053	18.6654	6.44374	14.7827	0.913478	3.41563	0	0	3.38355	0.000820618	0.00234655	WBGene00021471	Y39G10AR.15
Y6E2A.4	27.1913	43.5526	29.4571	38.8046	2.74043	4.55417	6.01898	0	3.38068	3.12542e-10	2.20764e-09	WBGene00012398	Y6E2A.4
ZC47.11	5.62579	8.29574	3.68213	3.69568	0.913478	0	0	1.07476	3.37389	0.00851086	0.0194599	WBGene00014979	ZC47.11
Y9C9A.3	1.87526	4.14787	6.44374	8.31527	1.82696	0	0	0	3.36699	0.0126195	0.0276091	WBGene00006208	str-163
M162.8	27.1913	47.7005	33.1392	21.2501	0.913478	1.13854	0	10.7476	3.36528	4.19569e-07	2.03287e-06	WBGene00010934	fbxa-118
H06I04.5	8.43869	17.6284	3.68213	2.77176	0	2.27709	1.00316	0	3.36486	0.00355295	0.00886046	WBGene00019169	H06I04.5
F35E8.13	11.2516	9.3327	11.9669	10.1631	0	1.13854	0	3.22427	3.36037	0.000285707	0.000897034	WBGene00009424	F35E8.13
F59A6.11	5.62579	4.14787	5.5232	5.54351	0.913478	0	1.00316	0	3.35311	0.00825312	0.0189376	WBGene00044664	F59A6.11
T09A12.1	3.75053	7.25877	5.5232	4.61959	0	1.13854	1.00316	0	3.35232	0.00838195	0.0192002	WBGene00020372	T09A12.1
W05G11.4	17.815	36.2938	25.7749	14.7827	1.82696	0	0	7.52331	3.34792	3.30602e-06	1.41671e-05	WBGene00021041	clp-10
R09E10.3	2.8129	7.25877	4.60267	6.46743	0	2.27709	0	0	3.34532	0.010861	0.024171	WBGene00011173	acs-18
T19C9.5	13.1268	15.5545	13.808	9.23919	1.82696	0	2.00633	1.07476	3.34525	5.20591e-05	0.000185958	WBGene00011841	scl-25
T22C1.8	6.56342	15.5545	5.5232	4.61959	0	3.41563	0	0	3.33839	0.00340094	0.00851299	WBGene00011918	T22C1.8
Y102A5C.11	10.314	26.9611	24.8544	21.2501	0.913478	2.27709	1.00316	4.29903	3.32929	1.30396e-06	5.92509e-06	WBGene00014956	Y102A5C.11
Y15E3A.7	1.87526	5.18483	1.84107	3.69568	0	1.13854	0	0	3.32871	0.0239296	0.0483562	WBGene00196606	Y15E3A.7
F56D2.4	19.6903	20.7393	20.2517	21.2501	2.74043	2.27709	3.00949	0	3.3267	3.40735e-07	1.6699e-06	WBGene00006731	uev-2
novel.11	8.43869	9.3327	11.9669	11.087	1.82696	1.13854	1.00316	0	3.32649	0.000289403	0.000907359	NA	NA
K06H7.8	4.68816	10.3697	4.60267	0.923919	0.913478	1.13854	0	0	3.3235	0.0143547	0.0308822	WBGene00019459	K06H7.8
C35E7.9	76.8858	184.58	69.04	72.9896	7.30782	11.3854	9.02847	12.8971	3.32041	1.02906e-16	1.37196e-15	WBGene00016461	C35E7.9
C18D11.6	74.0729	26.9611	65.3579	64.6743	9.13478	1.13854	5.01582	7.52331	3.31385	1.88958e-12	1.6991e-11	WBGene00007682	C18D11.6
C16D2.2	3.75053	6.2218	5.5232	4.61959	1.82696	0	0	0	3.31274	0.0115978	0.02564	WBGene00195143	nlp-78
F17C8.2	93.7632	55.9962	63.5168	60.0547	9.13478	3.41563	6.01898	8.59806	3.31231	1.18929e-17	1.70476e-16	WBGene00000664	col-89
F07G11.4	3.75053	3.1109	2.7616	2.77176	0.913478	0	0	0	3.31133	0.0225487	0.0458973	WBGene00017231	F07G11.4
Y22F5A.12	8.43869	11.4066	4.60267	5.54351	1.82696	0	0	1.07476	3.29958	0.00258557	0.00665331	WBGene00219415	linc-38
F22G12.1	35.63	55.9962	27.616	32.3372	4.56739	6.83126	4.01266	0	3.29695	3.73603e-10	2.61679e-09	WBGene00009061	pals-14
F22B5.4	3.75053	6.2218	2.7616	7.39135	0.913478	0	0	1.07476	3.29627	0.0111423	0.0247367	WBGene00009042	F22B5.4
F36A4.6	20.6279	30.072	29.4571	22.1741	0.913478	4.55417	0	5.37379	3.2953	8.15908e-08	4.34421e-07	WBGene00000610	col-33
ZK938.1	11.2516	15.5545	12.8875	12.0109	0	5.69271	0	0	3.28554	0.000242664	0.000770103	WBGene00014158	ZK938.1
T20G5.12	18.7526	7.25877	5.5232	7.39135	2.74043	0	1.00316	0	3.28475	0.00110346	0.00306986	WBGene00011873	T20G5.12
F54G8.5	25.3161	36.2938	19.3312	19.4023	1.82696	4.55417	4.01266	0	3.28137	1.21776e-07	6.34382e-07	WBGene00004223	ptr-9
W02B12.12	7.50106	29.0351	9.20534	5.54351	0.913478	4.55417	0	0	3.28077	0.000736568	0.00212533	WBGene00012207	W02B12.12
C17C3.4	17.815	6.2218	12.8875	12.9349	1.82696	3.41563	0	0	3.27795	0.00017978	0.000584432	WBGene00002094	ins-11
T13F3.7	11.2516	21.7763	23.0133	14.7827	0	4.55417	2.00633	1.07476	3.27622	7.98114e-06	3.23134e-05	WBGene00011754	T13F3.7
Y73B3A.13	23.4408	29.0351	24.8544	19.4023	7.30782	1.13854	1.00316	0	3.27326	5.39343e-07	2.57396e-06	WBGene00022215	Y73B3A.13
K09F6.12	60.0084	101.623	69.04	46.1959	7.30782	3.41563	6.01898	11.8223	3.26895	1.19896e-15	1.47658e-14	WBGene00219267	mir-5548
W03F11.4	12.1892	45.6265	11.0464	11.087	2.74043	4.55417	0	1.07476	3.26766	4.01873e-05	0.000145973	WBGene00021007	W03F11.4
K08D12.4	152.834	130.658	135.318	142.284	21.01	17.0781	7.02215	12.8971	3.2672	5.65247e-34	2.50977e-32	WBGene00019538	K08D12.4
T13F2.11	17.815	8.29574	18.4107	27.7176	0	7.9698	0	0	3.26552	0.000198918	0.000642057	WBGene00003465	msp-78
C08E3.10	53.445	46.6635	53.391	35.1089	0.913478	4.55417	8.02531	6.44855	3.2644	7.15411e-13	6.72272e-12	WBGene00015602	fbxa-158
B0205.10	3.75053	34.2199	5.5232	8.31527	0	5.69271	0	0	3.25552	0.00309772	0.00783102	WBGene00015024	B0205.10
F32B6.4	0.937632	9.3327	7.36427	1.84784	0.913478	1.13854	0	0	3.24703	0.0199197	0.041195	WBGene00009321	F32B6.4
T26A5.10	4.68816	6.2218	5.5232	2.77176	1.82696	0	0	0	3.24641	0.0149197	0.0319434	WBGene00198530	T26A5.10
F58F9.1	23.4408	31.109	20.2517	22.1741	3.65391	1.13854	1.00316	4.29903	3.24391	6.76142e-08	3.6407e-07	WBGene00019055	F58F9.1
Y41D4A.2	11.2516	1.03697	1.84107	5.54351	0	0	0	2.14952	3.24228	0.0245578	0.0495088	WBGene00000682	col-108
C09H5.2	5878.01	6001.96	6160.21	6777.87	800.207	418.984	497.569	910.32	3.23924	2.64578e-64	5.45479e-62	WBGene00015660	catp-3
H25K10.4	63.759	55.9962	69.04	70.2178	10.0483	3.41563	3.00949	10.7476	3.23384	2.52784e-17	3.52017e-16	WBGene00010413	H25K10.4
ZK265.8	157.522	137.917	148.206	106.251	16.4426	18.2167	6.01898	18.2709	3.22956	1.39638e-29	4.82111e-28	WBGene00013960	cutl-8
F40H6.1	4.68816	9.3327	3.68213	1.84784	0	2.27709	0	0	3.22466	0.018519	0.0386656	WBGene00018253	F40H6.1
ZC487.4	23.4408	16.5915	14.7285	11.087	3.65391	0	1.00316	2.14952	3.21679	1.33012e-05	5.22164e-05	WBGene00001718	grl-9
C34C12.1	9.37632	6.2218	2.7616	0.923919	0	1.13854	1.00316	0	3.21601	0.0194653	0.0403972	WBGene00007920	C34C12.1
F13A7.2	8.43869	6.2218	0.920534	3.69568	0	1.13854	1.00316	0	3.21586	0.0181015	0.037885	WBGene00005140	srd-63
R05D3.6	59.0708	6.2218	4.60267	7.39135	1.82696	4.55417	1.00316	1.07476	3.21458	0.000502612	0.00150163	WBGene00019880	R05D3.6
Y17D7B.2	28.129	29.0351	13.808	24.9458	2.74043	5.69271	1.00316	1.07476	3.21402	2.70732e-07	1.3446e-06	WBGene00012450	Y17D7B.2
ZK652.5	9.37632	5.18483	6.44374	7.39135	0.913478	1.13854	1.00316	0	3.21133	0.00262785	0.00675083	WBGene00000446	ceh-23
C02A12.4	23747.4	16087.5	25424.2	26385.3	2446.29	2469.5	2495.87	2494.51	3.20969	4.47374e-125	3.31802e-122	WBGene00003096	lys-7
C54D1.2	192.215	122.362	165.696	175.545	15.5291	23.9094	19.0601	12.8971	3.20911	5.06205e-35	2.43088e-33	WBGene00016912	clec-86
W04G5.16	2.8129	6.2218	4.60267	5.54351	0	1.13854	0	1.07476	3.20639	0.0133328	0.0289828	WBGene00206393	W04G5.16
K01H12.3	5.62579	6.2218	5.5232	1.84784	0	0	0	2.14952	3.20624	0.0173087	0.0364083	WBGene00003629	nhr-38
ZC196.2	30.9419	47.7005	22.0928	22.1741	4.56739	3.41563	2.00633	3.22427	3.20402	7.88772e-09	4.77195e-08	WBGene00022546	ZC196.2
C33F10.11	3.75053	7.25877	5.5232	12.0109	0.913478	2.27709	0	0	3.2017	0.00397656	0.00983095	WBGene00016357	C33F10.11
F52F10.3	201.591	194.95	196.994	237.447	21.9235	25.0479	17.0538	26.869	3.20024	2.28071e-49	2.36638e-47	WBGene00018707	oac-31
F57B1.10	10.314	26.9611	7.36427	12.0109	1.82696	0	0	4.29903	3.19835	0.000207253	0.00066585	WBGene00196471	F57B1.10
C27D9.2	1.87526	4.14787	5.5232	7.39135	0	1.13854	1.00316	0	3.19727	0.0155304	0.0330805	WBGene00016164	C27D9.2
T21H8.2	6.56342	8.29574	3.68213	10.1631	0	1.13854	0	2.14952	3.19528	0.00360571	0.008984	WBGene00005063	sra-37
F43C1.1	107.828	206.356	132.557	121.957	10.0483	17.0781	15.0475	20.4204	3.19505	3.37504e-26	9.39987e-25	WBGene00009647	phlp-2
Y51H7BR.7	9.37632	4.14787	7.36427	7.39135	0	0	0	3.22427	3.18339	0.00482768	0.0116997	WBGene00021778	Y51H7BR.7
F41C3.2	137.832	132.732	220.928	193.099	24.6639	13.6625	15.0475	21.4952	3.18314	2.50661e-31	9.69012e-30	WBGene00018268	F41C3.2
F57A10.2	15.9397	12.4436	16.5696	11.087	1.82696	3.41563	0	1.07476	3.17981	3.86983e-05	0.000140974	WBGene00010184	F57A10.2
C08E3.7	46.8816	45.6265	52.4704	28.6415	7.30782	0	5.01582	6.44855	3.17191	2.79252e-11	2.21291e-10	WBGene00015599	fbxa-164
W06D12.8	12.1892	8.29574	6.44374	10.1631	0	0	2.00633	2.14952	3.17111	0.000884278	0.00251173	NA	NA
H23N18.2	74.0729	78.8095	77.3248	91.468	10.9617	6.83126	11.0348	6.44855	3.17042	2.93085e-22	6.19749e-21	WBGene00019233	ugt-14
C45E5.3	8.43869	9.3327	2.7616	7.39135	0	1.13854	2.00633	0	3.16936	0.00448955	0.0109625	WBGene00016666	C45E5.3
T25B6.4	3.75053	7.25877	0.920534	6.46743	0.913478	0	0	1.07476	3.16487	0.020389	0.042031	WBGene00020790	T25B6.4
F49C5.4	2.8129	6.2218	12.8875	5.54351	0.913478	1.13854	1.00316	0	3.16306	0.0046737	0.0113581	WBGene00009867	F49C5.4
K06B4.2	4.68816	8.29574	3.68213	11.087	0	1.13854	2.00633	0	3.16245	0.00469379	0.0114028	WBGene00003642	nhr-52
F54H12.2	12.1892	19.7024	15.6491	25.8697	1.82696	2.27709	2.00633	2.14952	3.15872	2.87934e-06	1.24803e-05	WBGene00018842	F54H12.2
Y43F8C.11	4.68816	7.25877	14.7285	9.23919	2.74043	1.13854	0	0	3.15652	0.00160409	0.00430877	WBGene00012833	Y43F8C.11
Y60A3A.17	10.314	11.4066	10.1259	13.8588	1.82696	2.27709	0	1.07476	3.15366	0.00016734	0.000547457	WBGene00014934	Y60A3A.17
C17H12.3	2.8129	21.7763	8.2848	3.69568	1.82696	2.27709	0	0	3.14923	0.00373841	0.00927424	WBGene00015929	C17H12.3
ZK355.3	9.37632	4.14787	2.7616	1.84784	0.913478	0	0	1.07476	3.14886	0.0205194	0.0422781	WBGene00022713	ZK355.3
Y52B11B.1	4.68816	6.2218	4.60267	2.77176	0	0	2.00633	0	3.14511	0.0189221	0.0394005	WBGene00013130	Y52B11B.1
F33E2.6	4.68816	6.2218	5.5232	1.84784	0	0	2.00633	0	3.14486	0.0206983	0.0426073	WBGene00009362	F33E2.6
K09A11.4	125.643	89.1792	149.126	158.914	16.4426	9.10834	16.0506	17.1961	3.14416	6.59507e-27	1.93362e-25	WBGene00010707	cyp-14A3
F21H7.12	45.944	31.109	35.9008	21.2501	6.39434	3.41563	4.01266	1.07476	3.13976	2.67872e-09	1.71269e-08	WBGene00009033	F21H7.12
F31A9.3	3.75053	6.2218	4.60267	3.69568	0	1.13854	0	1.07476	3.13499	0.0158848	0.0337106	WBGene00000185	arg-1
T24A6.6	1.87526	5.18483	7.36427	3.69568	0	0	2.00633	0	3.13493	0.0221681	0.0452422	WBGene00006286	str-260
W03D8.2	83.4492	109.918	92.9739	84.0766	8.2213	7.9698	10.0316	16.1214	3.13425	9.3905e-24	2.23331e-22	WBGene00020985	W03D8.2
C39B5.9	15.0021	17.6284	6.44374	6.46743	0.913478	3.41563	1.00316	0	3.12951	0.000468916	0.00140992	WBGene00016527	fbxa-47
C12D5.11	5.62579	4.14787	4.60267	3.69568	0	0	1.00316	1.07476	3.12898	0.0159983	0.0339191	WBGene00015712	sre-11
Y74C9A.1	45.944	61.181	29.4571	31.4132	7.30782	2.27709	8.02531	1.07476	3.12692	5.24057e-10	3.60875e-09	WBGene00022275	Y74C9A.1
B0391.6	10.314	12.4436	3.68213	10.1631	0	2.27709	0	2.14952	3.12183	0.00150742	0.00407481	WBGene00007163	fbxa-154
C18F10.8	4.68816	11.4066	8.2848	1.84784	1.82696	0	1.00316	0	3.12022	0.00771531	0.0178076	WBGene00005165	srg-7
F16B4.3	6.56342	16.5915	8.2848	3.69568	1.82696	0	2.00633	0	3.1196	0.00221657	0.00577877	WBGene00017505	F16B4.3
Y46C8AL.2	19.6903	10.3697	17.4901	13.8588	1.82696	0	5.01582	0	3.11876	5.22998e-05	0.000186785	WBGene00021580	clec-174
C08E8.3	7.50106	3.1109	8.2848	24.9458	1.82696	1.13854	2.00633	0	3.11696	0.00119375	0.00329981	WBGene00007439	C08E8.3
C56A3.1	33.7547	37.3308	61.6758	53.5873	6.39434	7.9698	5.01582	2.14952	3.11572	3.77147e-12	3.29654e-11	WBGene00001726	grl-17
Y68A4A.13	159.397	132.732	141.762	114.566	21.01	17.0781	13.0411	11.8223	3.11374	2.69088e-32	1.09522e-30	WBGene00044212	Y68A4A.13
Y48B6A.4	10.314	13.4806	11.0464	9.23919	0	0	5.01582	0	3.11023	0.000813612	0.00232685	WBGene00001133	eat-2
Y38H6C.5	15.9397	14.5175	23.0133	27.7176	0	6.83126	3.00949	0	3.10565	1.15039e-05	4.55e-05	WBGene00012618	dct-10
K02H11.4	3.75053	6.2218	2.7616	4.61959	1.82696	0	0	0	3.10012	0.0226322	0.046058	WBGene00019348	K02H11.4
F59F3.2	40.3182	31.109	16.5696	43.4242	4.56739	4.55417	3.00949	3.22427	3.09599	5.99042e-09	3.67069e-08	WBGene00000750	col-177
ZK265.3	8.43869	8.29574	9.20534	10.1631	0	4.55417	0	0	3.09242	0.00194564	0.00512584	WBGene00013956	ZK265.3
F10G2.7	6.56342	11.4066	3.68213	4.61959	0.913478	1.13854	0	1.07476	3.08085	0.00537382	0.0128429	WBGene00017366	F10G2.7
K08D10.14	153.772	128.584	171.219	150.599	19.183	13.6625	25.0791	12.8971	3.08064	1.53508e-34	7.14883e-33	WBGene00219216	K08D10.14
T13B5.7	30.9419	24.8872	29.4571	44.3481	1.82696	3.41563	10.0316	0	3.07957	6.95414e-08	3.73543e-07	WBGene00020474	lips-13
ZC84.2	22.5032	24.8872	23.0133	25.8697	0.913478	0	1.00316	9.67282	3.07695	3.09784e-06	1.3335e-05	WBGene00006526	tax-4
K11G9.6	616.024	359.828	486.042	523.862	89.5208	25.0479	28.0886	92.4292	3.0764	4.9769e-10	3.43663e-09	WBGene00003473	mtl-1
C45B2.3	16.8774	12.4436	15.6491	15.7066	0.913478	1.13854	2.00633	3.22427	3.07578	1.5837e-05	6.14723e-05	WBGene00016660	C45B2.3
F55C10.2	60.0084	66.3659	76.4043	65.5982	6.39434	6.83126	7.02215	11.8223	3.07427	1.32405e-18	2.07791e-17	WBGene00000727	col-154
F10C1.11	2.8129	16.5915	11.9669	13.8588	0	5.69271	0	0	3.07303	0.00272254	0.00697262	WBGene00195408	F10C1.11
C34D10.3	2.8129	9.3327	4.60267	9.23919	0	0	2.00633	1.07476	3.07256	0.00697505	0.0162489	WBGene00196645	C34D10.3
ZC21.10	85.3245	116.14	81.9275	104.403	14.6156	14.8011	9.02847	7.52331	3.07164	1.90791e-23	4.41176e-22	WBGene00044443	ZC21.10
Y47D3A.30	5.62579	16.5915	11.0464	10.1631	0.913478	2.27709	1.00316	1.07476	3.06747	0.000377396	0.00115485	WBGene00001246	elo-8
C25F9.7	45.0063	47.7005	36.8213	50.8155	7.30782	5.69271	2.00633	6.44855	3.06713	7.24458e-13	6.80135e-12	WBGene00005833	srw-86
T07F8.1	30.9419	60.1441	46.0267	44.3481	2.74043	5.69271	8.02531	5.37379	3.0658	5.16664e-12	4.43852e-11	WBGene00020318	T07F8.1
F22E5.6	23.4408	15.5545	11.0464	19.4023	0.913478	5.69271	1.00316	1.07476	3.05754	1.58179e-05	6.14219e-05	WBGene00017705	F22E5.6
C29E6.4	4.68816	7.25877	10.1259	3.69568	0	1.13854	2.00633	0	3.05617	0.00659249	0.0154439	WBGene00007802	cutl-27
F40B1.2	42.1934	37.3308	40.5035	24.9458	4.56739	5.69271	4.01266	3.22427	3.05415	1.25217e-10	9.29378e-10	WBGene00018224	bath-18
K08H2.5	4.68816	4.14787	4.60267	3.69568	0	0	0	2.14952	3.04434	0.02331	0.0472404	WBGene00010692	K08H2.5
K09B11.5	11.2516	22.8133	11.0464	6.46743	0.913478	3.41563	1.00316	1.07476	3.04339	0.000206219	0.000663379	WBGene00010712	K09B11.5
C16D9.1	66.5719	58.0701	72.7222	72.0657	12.7887	12.524	4.01266	3.22427	3.04336	2.55089e-16	3.29984e-15	WBGene00015857	C16D9.1
F21D12.5	5.62579	9.3327	10.1259	16.6305	0.913478	0	4.01266	0	3.0424	0.00104317	0.00292038	WBGene00017664	npax-1
F46C8.2	44.0687	38.3678	49.7088	28.6415	2.74043	4.55417	5.01582	7.52331	3.03722	3.18227e-11	2.50196e-10	WBGene00000747	col-174
R05H10.1	18.7526	6.2218	12.8875	12.0109	2.74043	0	0	3.22427	3.03666	0.000311987	0.000971018	WBGene00011042	R05H10.1
F40B5.1	1.87526	11.4066	2.7616	9.23919	0.913478	1.13854	1.00316	0	3.03559	0.00943492	0.0213461	WBGene00018225	nep-14
C37A5.4	29.0666	20.7393	14.7285	17.5545	6.39434	0	0	3.22427	3.03397	1.14405e-05	4.52671e-05	WBGene00007990	fipr-23
C38D9.2	45.944	73.6246	53.391	54.5112	5.48087	2.27709	4.01266	16.1214	3.03172	2.63349e-12	2.33447e-11	WBGene00008010	C38D9.2
W07G4.2	7.50106	8.29574	7.36427	1.84784	0.913478	1.13854	1.00316	0	3.02249	0.00737254	0.0170933	WBGene00012336	W07G4.2
M04D8.6	9.37632	10.3697	7.36427	13.8588	2.74043	0	0	2.14952	3.0169	0.000668078	0.00193972	WBGene00010864	xbx-3
Y39C12A.7	9.37632	6.2218	4.60267	4.61959	0.913478	1.13854	1.00316	0	3.014	0.00612045	0.0144548	WBGene00012709	sre-15
R10F2.5	13.1268	7.25877	11.9669	9.23919	0	0	2.00633	3.22427	3.01301	0.000645144	0.00188104	WBGene00019996	R10F2.5
K05B2.4	73.1353	96.4379	80.0864	90.5441	10.9617	14.8011	7.02215	9.67282	3.01145	6.20751e-22	1.28547e-20	WBGene00019404	K05B2.4
Y59E9AL.2	7.50106	9.3327	3.68213	13.8588	0	4.55417	0	0	3.01059	0.00476475	0.0115583	WBGene00043743	Y59E9AL.2
H23L24.2	13.1268	23.8502	13.808	14.7827	4.56739	3.41563	0	0	3.00927	4.47505e-05	0.000161319	WBGene00019229	ipla-5
C37A5.2	101.264	97.4749	106.782	141.36	26.4909	15.9396	4.01266	8.59806	3.00603	2.80993e-17	3.89944e-16	WBGene00007989	fipr-22
C25F9.11	10.314	13.4806	17.4901	24.0219	0.913478	0	6.01898	1.07476	3.00494	6.64608e-05	0.000233283	WBGene00045411	C25F9.11
F53C3.1	3.75053	6.2218	3.68213	2.77176	0.913478	0	1.00316	0	3.0032	0.0243702	0.0491701	WBGene00018745	F53C3.1
F57G8.7	66.5719	42.5156	65.3579	46.1959	9.13478	5.69271	5.01582	7.52331	3.00148	2.11748e-14	2.30825e-13	WBGene00010216	F57G8.7
C08H9.6	5.62579	16.5915	11.0464	7.39135	2.74043	1.13854	0	1.07476	2.99696	0.000887464	0.00251899	WBGene00007466	chil-2
C50C3.2	9.37632	60.1441	11.9669	12.9349	0	9.10834	2.00633	1.07476	2.99516	0.000336492	0.00104082	WBGene00016800	C50C3.2
C45G7.2	13.1268	14.5175	23.9339	45.272	5.48087	2.27709	0	4.29903	2.99216	8.14077e-06	3.29065e-05	WBGene00016669	ilys-2
F01G10.3	137.832	157.619	123.352	199.566	23.7504	19.3552	13.0411	21.4952	2.99046	3.31408e-30	1.18297e-28	WBGene00001158	ech-9
C25D7.12	3.75053	11.4066	4.60267	12.9349	0.913478	1.13854	1.00316	1.07476	2.98846	0.00248992	0.00642451	WBGene00007721	C25D7.12
F15E6.8	50.6321	58.0701	47.8678	40.6524	3.65391	11.3854	5.01582	5.37379	2.98681	2.91217e-13	2.84192e-12	WBGene00017488	dct-7
F29G9.18	28.129	53.9223	25.7749	39.7285	3.65391	6.83126	4.01266	4.29903	2.98676	8.37189e-10	5.66375e-09	WBGene00219683	anr-32
K10G4.4	1.87526	16.5915	2.7616	11.087	0	0	4.01266	0	2.98426	0.0125865	0.0275488	WBGene00010753	K10G4.4
C35D10.14	557.891	391.973	576.254	468.427	73.0782	71.7282	68.2151	38.6913	2.98356	5.14984e-54	6.8295e-52	WBGene00016450	clec-5
ZK354.8	3.75053	24.8872	19.3312	10.1631	0	3.41563	2.00633	2.14952	2.98274	0.000344255	0.00106139	WBGene00022709	ZK354.8
Y69E1A.2	26.2537	17.6284	22.0928	18.4784	0	10.2469	1.00316	0	2.98024	7.54259e-05	0.000262314	WBGene00013474	Y69E1A.2
ZC513.3	7.50106	10.3697	10.1259	3.69568	2.74043	1.13854	0	0	2.97192	0.00346738	0.0086652	WBGene00022628	ZC513.3
F11A6.15	7.50106	12.4436	7.36427	5.54351	0	1.13854	0	3.22427	2.96968	0.00281086	0.00717313	WBGene00206532	F11A6.15
F13A2.2	16.8774	23.8502	13.808	34.185	1.82696	1.13854	2.00633	6.44855	2.9682	2.94259e-06	1.27296e-05	WBGene00017411	F13A2.2
F53F4.6	39.3805	61.181	42.3445	49.8916	5.48087	3.41563	6.01898	9.67282	2.96731	6.4233e-13	6.06443e-12	WBGene00004328	rdy-2
Y60C6A.1	8.43869	9.3327	15.6491	7.39135	0.913478	4.55417	0	0	2.96487	0.00121645	0.00335621	WBGene00022013	Y60C6A.1
Y57G11C.18	9.37632	11.4066	2.7616	9.23919	0	1.13854	0	3.22427	2.96484	0.00392246	0.00970774	WBGene00013313	Y57G11C.18
F46C5.3	9.37632	10.3697	10.1259	9.23919	3.65391	0	0	1.07476	2.96356	0.000974707	0.00274522	WBGene00003544	nas-25
T26H5.10	105.015	58.0701	69.9606	55.4351	10.0483	12.524	6.01898	8.59806	2.96338	6.39903e-16	8.02383e-15	WBGene00044783	T26H5.10
Y34F4.6	22.5032	10.3697	12.8875	10.1631	0	0	5.01582	2.14952	2.96204	0.000246704	0.000781808	WBGene00189956	Y34F4.6
W09D10.7	7.50106	15.5545	14.7285	18.4784	0.913478	3.41563	3.00949	0	2.96038	0.000104171	0.000353444	WBGene00219615	linc-109
Y34F4.2	44.0687	24.8872	28.5365	53.5873	2.74043	1.13854	7.02215	8.59806	2.95552	6.81227e-09	4.15395e-08	WBGene00021337	Y34F4.2
C45G7.3	6.56342	8.29574	15.6491	16.6305	2.74043	0	0	3.22427	2.95524	0.000550331	0.00162945	WBGene00016670	ilys-3
T13F3.1	15.9397	32.146	20.2517	18.4784	3.65391	1.13854	5.01582	1.07476	2.95519	1.63963e-06	7.33218e-06	WBGene00006227	str-183
Y18D10A.7	26.2537	37.3308	30.3776	41.5764	5.48087	6.83126	1.00316	4.29903	2.95423	1.69526e-09	1.10867e-08	WBGene00004231	ptr-17
C30A5.16	2.8129	6.2218	2.7616	11.087	2.74043	0	0	0	2.95141	0.0179933	0.0376861	WBGene00206533	C30A5.16
F16B4.7	20.6279	20.7393	17.4901	18.4784	6.39434	1.13854	2.00633	0	2.94648	6.7667e-06	2.7603e-05	WBGene00017509	F16B4.7
F54F12.1	10.314	30.072	22.0928	25.8697	1.82696	6.83126	1.00316	2.14952	2.9439	4.684e-06	1.95941e-05	WBGene00010072	F54F12.1
C10A4.14	2.8129	5.18483	5.5232	9.23919	2.74043	0	0	0	2.94065	0.0150714	0.0322302	WBGene00219648	linc-67
T24E12.4	3.75053	8.29574	3.68213	8.31527	0	0	0	3.22427	2.93985	0.0131646	0.0286606	WBGene00006002	srx-111
W06D4.3	13.1268	14.5175	23.0133	12.9349	0.913478	4.55417	1.00316	2.14952	2.93533	2.77454e-05	0.00010356	WBGene00012297	W06D4.3
F11A5.17	2.8129	9.3327	8.2848	2.77176	1.82696	0	0	1.07476	2.93527	0.0128781	0.0280888	WBGene00045510	F11A5.17
F20A1.4	2.8129	4.14787	9.20534	6.46743	2.74043	0	0	0	2.93513	0.0158352	0.0336125	WBGene00017616	F20A1.4
C05D9.4	14.0645	8.29574	8.2848	9.23919	0.913478	4.55417	0	0	2.93236	0.00126859	0.00348184	WBGene00015473	C05D9.4
F16A11.10	15.9397	16.5915	18.4107	12.0109	0.913478	1.13854	1.00316	5.37379	2.92744	3.12355e-05	0.000115596	WBGene00219581	anr-20
F14D7.8	12.1892	24.8872	21.1723	20.3262	2.74043	4.55417	0	3.22427	2.92517	4.99594e-06	2.07929e-05	WBGene00008795	F14D7.8
T13A10.5	800.738	966.453	847.812	809.353	122.406	122.963	114.361	91.3544	2.92235	1.34157e-111	8.14087e-109	WBGene00003754	nlp-16
C17G10.6	3.75053	12.4436	15.6491	14.7827	1.82696	1.13854	0	3.22427	2.91925	0.000637118	0.00185948	WBGene00015918	C17G10.6
H01G02.2	15.0021	17.6284	11.9669	9.23919	2.74043	1.13854	2.00633	1.07476	2.91483	8.09172e-05	0.00028005	WBGene00010349	dyf-18
C18H2.3	3.75053	4.14787	2.7616	12.9349	0	2.27709	1.00316	0	2.91152	0.0143608	0.0308921	WBGene00015990	C18H2.3
C37A5.3	21.5655	25.9242	22.0928	23.098	2.74043	1.13854	2.00633	6.44855	2.91037	3.14784e-07	1.55183e-06	WBGene00014698	C37A5.3
C10H11.12	4.68816	2.07393	6.44374	9.23919	1.82696	0	1.00316	0	2.90808	0.0134647	0.0292298	WBGene00196219	C10H11.12
Y46E12A.2	19.6903	31.109	20.2517	28.6415	1.82696	1.13854	8.02531	2.14952	2.90643	6.03384e-07	2.86186e-06	WBGene00021592	Y46E12A.2
K09B3.1	8.43869	3.1109	9.20534	9.23919	1.82696	0	2.00633	0	2.9037	0.00430875	0.0105598	WBGene00019545	K09B3.1
Y49E10.36	11.2516	17.6284	16.5696	8.31527	2.74043	2.27709	0	2.14952	2.90343	0.000126448	0.000423149	WBGene00220172	Y49E10.36
C27A2.8	15.0021	12.4436	10.1259	8.31527	1.82696	1.13854	1.00316	2.14952	2.89931	0.000240276	0.000763249	WBGene00044387	C27A2.8
R03H4.7	14.0645	33.1829	23.9339	12.0109	5.48087	3.41563	2.00633	0	2.89789	1.41032e-05	5.51704e-05	WBGene00019853	srsx-20
K10D3.1	7.50106	9.3327	9.20534	4.61959	0.913478	1.13854	1.00316	1.07476	2.89695	0.00249748	0.00644235	WBGene00001614	glr-3
Y73B6BL.34	45.0063	35.2569	33.1392	61.9026	2.74043	2.27709	12.038	6.44855	2.89589	8.37945e-10	5.66695e-09	WBGene00000256	bli-6
C08E3.6	102.202	104.734	95.7355	78.5331	16.4426	13.6625	5.01582	16.1214	2.89408	2.29994e-21	4.52781e-20	WBGene00015598	fbxa-163
Y73B3A.12	2.8129	10.3697	7.36427	10.1631	0.913478	1.13854	0	2.14952	2.89152	0.00390436	0.00966677	NA	NA
T23H2.4	59.0708	68.4398	46.9472	53.5873	9.13478	5.69271	6.01898	9.67282	2.89121	3.80942e-15	4.47674e-14	WBGene00020743	mam-8
Y38F2AR.10	22.5032	23.8502	36.8213	24.9458	2.74043	9.10834	0	3.22427	2.88884	5.38054e-07	2.56842e-06	WBGene00021428	Y38F2AR.10
F41E7.9	10.314	12.4436	15.6491	15.7066	0	0	0	7.52331	2.8832	0.0011062	0.00307662	WBGene00009625	F41E7.9
K09C4.2	12.1892	14.5175	8.2848	10.1631	0.913478	1.13854	3.00949	1.07476	2.87245	0.000310935	0.00096865	WBGene00019548	K09C4.2
C15C6.2	40.3182	35.2569	43.2651	35.1089	1.82696	15.9396	4.01266	0	2.86486	4.11619e-07	1.99871e-06	WBGene00007601	C15C6.2
K04G2.12	7.50106	2.07393	8.2848	4.61959	0	0	1.00316	2.14952	2.86282	0.0142673	0.030724	WBGene00077768	K04G2.12
F45F2.7	2.8129	7.25877	3.68213	8.31527	0.913478	0	2.00633	0	2.86058	0.0143124	0.0308145	WBGene00018480	otpl-7
F33C8.2	5.62579	9.3327	4.60267	2.77176	0.913478	0	0	2.14952	2.85436	0.0139403	0.0301332	WBGene00009357	F33C8.2
K11H12.10	4.68816	8.29574	3.68213	5.54351	0.913478	1.13854	1.00316	0	2.84897	0.0109207	0.0242931	WBGene00044458	K11H12.10
C36E6.8	14.0645	6.2218	6.44374	2.77176	1.82696	2.27709	0	0	2.84815	0.00690815	0.016108	WBGene00044683	C36E6.8
T13A10.2	3.75053	8.29574	6.44374	3.69568	0	0	2.00633	1.07476	2.84317	0.0134065	0.0291145	WBGene00020469	T13A10.2
F36D3.4	4.68816	11.4066	11.0464	2.77176	0	2.27709	2.00633	0	2.84063	0.00681612	0.0159045	WBGene00009470	F36D3.4
K10D11.2	70.3224	70.5137	85.6096	66.5222	10.9617	5.69271	9.02847	15.0466	2.83972	2.87385e-18	4.35646e-17	WBGene00010746	K10D11.2
novel.9	17.815	12.4436	11.9669	15.7066	3.65391	1.13854	2.00633	1.07476	2.83711	4.97871e-05	0.000178161	WBGene00255607	F22H10.11
T03F1.5	12.1892	30.072	13.808	12.9349	0	9.10834	1.00316	0	2.833	0.000625538	0.00182867	WBGene00020187	gsp-4
W09C3.6	14.0645	24.8872	14.7285	22.1741	0	9.10834	1.00316	1.07476	2.83073	9.83393e-05	0.00033519	WBGene00021113	gsp-3
T22B3.2	12.1892	59.1071	15.6491	7.39135	4.56739	4.55417	3.00949	1.07476	2.82414	0.000114957	0.000387609	WBGene00011910	alg-3
ZK688.1	16.8774	11.4066	14.7285	14.7827	2.74043	1.13854	1.00316	3.22427	2.82325	4.66239e-05	0.00016762	WBGene00022796	ZK688.1
F17B5.1	11.2516	10.3697	12.8875	13.8588	6.39434	0	0	0	2.82207	0.00151621	0.00409746	WBGene00008905	F17B5.1
F36H12.3	3.75053	17.6284	1.84107	7.39135	0	4.55417	0	0	2.82188	0.0180611	0.0378161	WBGene00018119	F36H12.3
ZK180.6	14.0645	21.7763	10.1259	12.0109	2.74043	2.27709	1.00316	2.14952	2.81773	6.69293e-05	0.000234845	WBGene00022680	ZK180.6
C25G6.1	8.43869	7.25877	5.5232	8.31527	0	3.41563	1.00316	0	2.81612	0.00483835	0.0117213	WBGene00016107	C25G6.1
F47G6.3	6.56342	9.3327	2.7616	2.77176	1.82696	1.13854	0	0	2.81023	0.0181712	0.0380069	WBGene00018580	F47G6.3
K09A11.5	30.0042	52.8853	47.8678	49.8916	5.48087	3.41563	2.00633	15.0466	2.80801	2.37207e-09	1.52883e-08	WBGene00010708	phf-33
Y116A8C.4	0.937632	13.4806	11.9669	2.77176	0	1.13854	2.00633	1.07476	2.80678	0.0125048	0.027388	WBGene00013785	nep-23
ZK354.4	15.9397	11.4066	23.9339	9.23919	0	9.10834	0	0	2.80354	0.00217644	0.00568155	WBGene00003468	msp-113
T05F1.5	6.56342	3.1109	10.1259	1.84784	0.913478	2.27709	0	0	2.80269	0.0200766	0.0414482	WBGene00011491	T05F1.5
ZC504.5	2.8129	14.5175	8.2848	2.77176	1.82696	1.13854	1.00316	0	2.79933	0.00884617	0.0201507	WBGene00001804	gur-3
F44D12.5	10.314	8.29574	11.9669	13.8588	0	6.83126	0	0	2.78916	0.00280066	0.00715348	WBGene00009682	msd-2
F47B8.11	7.50106	6.2218	2.7616	5.54351	0	3.41563	0	0	2.78729	0.0199734	0.0412878	WBGene00006057	sss-2
Y48B6A.5	6.56342	16.5915	6.44374	12.9349	1.82696	1.13854	1.00316	2.14952	2.78624	0.000765518	0.00220093	WBGene00012979	Y48B6A.5
C08F11.7	74.0729	92.2901	74.5632	75.7614	10.9617	6.83126	15.0475	12.8971	2.78077	1.53696e-19	2.59728e-18	WBGene00007454	C08F11.7
ZK262.9	7.50106	10.3697	3.68213	6.46743	0	0	4.01266	0	2.7773	0.0110988	0.0246482	WBGene00013954	ZK262.9
T27E4.9	4.68816	36.2938	1.84107	7.39135	0.913478	2.27709	1.00316	3.22427	2.77265	0.00417772	0.010275	NA	NA
Y46C8AL.1	11.2516	34.2199	13.808	17.5545	2.74043	1.13854	5.01582	2.14952	2.77227	2.56612e-05	9.63018e-05	WBGene00021579	clec-73
R09H3.3	10.314	20.7393	6.44374	18.4784	0.913478	1.13854	5.01582	1.07476	2.76936	0.000320768	0.000995718	WBGene00019991	R09H3.3
C40A11.8	17.815	35.2569	29.4571	17.5545	0	5.69271	3.00949	6.44855	2.76718	3.08921e-06	1.33035e-05	WBGene00016551	C40A11.8
Y43F8B.25	5.62579	5.18483	6.44374	3.69568	0	0	2.00633	1.07476	2.76537	0.0157966	0.0335401	WBGene00195177	Y43F8B.25
F23B2.3	3.75053	9.3327	1.84107	5.54351	1.82696	0	1.00316	0	2.7633	0.0221912	0.0452806	WBGene00009073	delm-1
C08H9.9	5.62579	10.3697	9.20534	2.77176	0.913478	1.13854	1.00316	1.07476	2.76186	0.00578548	0.0137333	WBGene00014673	C08H9.9
Y94H6A.15	17.815	12.4436	11.0464	7.39135	1.82696	1.13854	1.00316	3.22427	2.76013	0.000297287	0.000930183	WBGene00220216	Y94H6A.15
R13F6.8	4.68816	6.2218	5.5232	3.69568	2.74043	0	0	0	2.75941	0.0227066	0.0461765	WBGene00020067	clec-158
Y94H6A.2	13.1268	41.4787	17.4901	17.5545	2.74043	0	7.02215	3.22427	2.75921	2.51689e-05	9.4596e-05	WBGene00022375	Y94H6A.2
Y73B6BL.24	35208.1	39033.5	32892.5	32772.3	5421.49	5166.71	5254.57	4840.71	2.7578	8.93589e-242	2.23677e-238	WBGene00022245	acp-6
ZK970.7	819.49	507.077	718.016	738.211	126.973	114.993	106.335	64.4855	2.75069	2.04465e-45	1.7423e-43	WBGene00014173	ZK970.7
Y46E12A.1	39.3805	26.9611	23.0133	26.7936	7.30782	2.27709	2.00633	5.37379	2.74939	7.63868e-08	4.0845e-07	WBGene00000560	cnc-6
F15H10.7	13.1268	10.3697	11.0464	5.54351	4.56739	0	0	1.07476	2.74819	0.00223128	0.00581487	WBGene00008874	F15H10.7
Y69E1A.1	15.0021	13.4806	14.7285	7.39135	0	7.9698	0	0	2.74349	0.00295929	0.00751169	WBGene00013473	Y69E1A.1
W07G4.6	45.0063	51.8483	69.9606	52.6634	4.56739	7.9698	10.0316	10.7476	2.73457	1.95598e-13	1.94771e-12	WBGene00005652	srr-1
Y87G2A.16	30.0042	35.2569	23.0133	27.7176	3.65391	2.27709	6.01898	5.37379	2.73375	2.42266e-08	1.37628e-07	WBGene00013602	Y87G2A.16
C17G10.10	6.56342	5.18483	5.5232	3.69568	0	2.27709	0	1.07476	2.73288	0.0167364	0.035312	WBGene00195182	C17G10.10
W03G1.2	11.2516	11.4066	15.6491	9.23919	0.913478	2.27709	4.01266	0	2.72615	0.000426198	0.00129156	WBGene00021010	W03G1.2
K01A12.2	8.43869	8.29574	1.84107	15.7066	0.913478	1.13854	0	3.22427	2.72511	0.00576802	0.0136967	WBGene00019286	K01A12.2
ZK470.1	4.68816	6.2218	2.7616	7.39135	0	3.41563	0	0	2.72139	0.0245327	0.049468	WBGene00022744	ZK470.1
ZK354.2	16.8774	34.2199	15.6491	14.7827	3.65391	4.55417	2.00633	2.14952	2.72002	8.54699e-06	3.44581e-05	WBGene00022705	ZK354.2
F35C11.2	1.87526	10.3697	6.44374	8.31527	1.82696	2.27709	0	0	2.71616	0.0110343	0.0245214	WBGene00009401	F35C11.2
ZC317.3	9.37632	17.6284	11.0464	23.098	1.82696	3.41563	1.00316	3.22427	2.71501	8.73468e-05	0.000300898	WBGene00001593	glc-3
T09D3.4	5.62579	17.6284	11.0464	12.9349	0.913478	0	2.00633	4.29903	2.71024	0.000790172	0.00226791	WBGene00020385	nhr-216
F11G11.10	43.1311	32.146	17.4901	22.1741	6.39434	10.2469	0	1.07476	2.70987	1.23415e-05	4.86684e-05	WBGene00000606	col-17
T24C2.1	11.2516	15.5545	17.4901	9.23919	2.74043	2.27709	1.00316	2.14952	2.70667	0.000137743	0.000457277	WBGene00004301	ram-5
T23F4.3	54.3827	37.3308	49.7088	18.4784	3.65391	1.13854	12.038	7.52331	2.70623	2.19055e-07	1.10049e-06	WBGene00020741	dlhd-1
F55G11.3	28.129	20.7393	17.4901	17.5545	9.13478	1.13854	2.00633	0	2.70489	4.423e-05	0.000159615	WBGene00014771	F55G11.3
T02D1.6	25.3161	41.4787	26.6955	21.2501	3.65391	5.69271	2.00633	6.44855	2.70432	1.16431e-07	6.0844e-07	WBGene00011372	npr-26
Y8A9A.2	73.1353	249.909	118.749	91.468	14.6156	23.9094	22.0696	21.4952	2.70335	1.65496e-13	1.65869e-12	WBGene00021171	Y8A9A.2
R10E9.2	10.314	10.3697	13.808	20.3262	0	6.83126	2.00633	0	2.69765	0.000755163	0.00217335	WBGene00011214	R10E9.2
C15A11.6	34.6924	31.109	77.3248	47.1199	11.8752	9.10834	7.02215	1.07476	2.69637	1.5861e-08	9.21966e-08	NA	NA
F32D1.8	4.68816	7.25877	6.44374	8.31527	0.913478	2.27709	1.00316	0	2.69392	0.00655739	0.0153671	WBGene00017987	F32D1.8
C32H11.1	165.023	161.767	159.252	182.012	29.2313	18.2167	23.0728	32.2427	2.69348	7.91137e-36	4.03117e-34	WBGene00007864	irg-6
F57H12.3	178.15	159.693	221.849	159.838	24.6639	25.0479	30.0949	32.2427	2.68561	1.66444e-34	7.73328e-33	WBGene00003879	ora-1
F55G11.4	3075.43	1893.5	3175.84	3297.47	496.018	372.304	437.379	478.267	2.68057	1.18462e-60	2.11803e-58	WBGene00010124	F55G11.4
Y82E9BL.9	11.2516	8.29574	5.5232	12.9349	4.56739	0	1.00316	0	2.68008	0.00327733	0.00824167	WBGene00023395	Y82E9BL.9
F23B2.7	9.37632	20.7393	11.9669	12.0109	0	2.27709	0	6.44855	2.67913	0.000872522	0.00248115	WBGene00009075	F23B2.7
T05A7.7	82.5116	71.5507	82.848	104.403	14.6156	14.8011	10.0316	13.9719	2.67902	8.22869e-20	1.41563e-18	WBGene00020224	T05A7.7
W04G5.8	8.43869	17.6284	15.6491	17.5545	1.82696	2.27709	1.00316	4.29903	2.67291	9.47747e-05	0.00032431	WBGene00012268	W04G5.8
W09D6.4	2.8129	5.18483	7.36427	4.61959	0	1.13854	0	2.14952	2.66958	0.0222524	0.0453726	WBGene00012357	W09D6.4
F47G4.3	682.596	642.919	803.626	814.897	144.329	126.378	105.332	85.9806	2.66885	9.98422e-65	2.12696e-62	WBGene00009824	gpdh-1
F26A1.6	10.314	7.25877	7.36427	7.39135	0.913478	0	3.00949	1.07476	2.6666	0.00318057	0.00801749	WBGene00017804	F26A1.6
F20B10.3	21.5655	13.4806	15.6491	14.7827	2.74043	5.69271	1.00316	1.07476	2.66568	4.40077e-05	0.000158927	WBGene00008967	F20B10.3
C06E8.5	43.1311	48.7374	43.2651	34.185	6.39434	6.83126	6.01898	7.52331	2.66341	1.84993e-11	1.49797e-10	WBGene00015544	C06E8.5
C04G2.7	114.391	148.286	118.749	121.957	15.5291	23.9094	16.0506	24.7194	2.66259	7.67884e-27	2.23827e-25	WBGene00001204	egl-38
K09F6.10	561.642	849.276	552.32	638.428	81.2995	77.4209	135.427	117.149	2.66032	1.29691e-42	9.65454e-41	WBGene00019593	K09F6.10
F15E6.10	14.0645	7.25877	10.1259	7.39135	0	0	4.01266	2.14952	2.65733	0.00240025	0.00621477	WBGene00044479	F15E6.10
C03G5.12	79.6987	61.181	87.4507	56.3591	10.0483	11.3854	8.02531	16.1214	2.6531	1.02157e-15	1.26277e-14	WBGene00044340	nspc-5
F48C1.8	16.8774	11.4066	9.20534	20.3262	2.74043	3.41563	1.00316	2.14952	2.64565	0.00012034	0.000404129	WBGene00018600	F48C1.8
W01A8.3	14.0645	15.5545	18.4107	15.7066	3.65391	3.41563	3.00949	0	2.64413	4.19843e-05	0.000152087	WBGene00012165	cutl-6
C29F5.4	11.2516	7.25877	9.20534	4.61959	0.913478	1.13854	0	3.22427	2.64406	0.00414364	0.0102061	WBGene00003403	mps-1
F12D9.1	22.5032	27.9981	29.4571	18.4784	0.913478	9.10834	1.00316	5.37379	2.6399	4.77179e-06	1.99364e-05	WBGene00017400	stg-2
F44G3.7	8.43869	17.6284	7.36427	6.46743	0	5.69271	0	1.07476	2.63332	0.00458822	0.0111666	WBGene00009708	F44G3.7
F48F7.7	5.62579	13.4806	8.2848	4.61959	0	0	3.00949	2.14952	2.63127	0.00629027	0.0148035	WBGene00009852	arrd-24
F28D1.3	64.6966	45.6265	96.656	74.8374	18.2696	10.2469	10.0316	6.44855	2.62999	6.38497e-13	6.03393e-12	WBGene00009213	thn-1
B0294.1	10.314	11.4066	17.4901	11.087	1.82696	1.13854	5.01582	0	2.62984	0.000474321	0.00142446	WBGene00015117	B0294.1
F37H8.4	12.1892	15.5545	5.5232	5.54351	0.913478	2.27709	0	3.22427	2.62972	0.00261489	0.00672011	WBGene00009513	sfxn-1.2
K07F5.5	23.4408	13.4806	15.6491	13.8588	0	10.2469	1.00316	0	2.62617	0.00122377	0.00337362	WBGene00010633	nspd-2
K06A1.2	3.75053	6.2218	5.5232	10.1631	0	1.13854	1.00316	2.14952	2.62513	0.00975249	0.0219752	WBGene00019425	K06A1.2
C08H9.4	16.8774	23.8502	14.7285	21.2501	1.82696	2.27709	1.00316	7.52331	2.62412	2.08593e-05	7.93519e-05	WBGene00007465	chil-1
ZC513.8	860.746	882.459	997.858	836.147	114.185	163.95	158.5	146.167	2.62263	1.41497e-90	6.58948e-88	WBGene00000620	col-43
C06G4.4	10.314	16.5915	20.2517	15.7066	1.82696	1.13854	5.01582	2.14952	2.62056	6.74205e-05	0.000236403	WBGene00015558	C06G4.4
B0286.6	21.5655	9.3327	8.2848	5.54351	0	2.27709	3.00949	2.14952	2.61942	0.00162946	0.00436754	WBGene00023425	try-9
ZC15.1	7.50106	9.3327	3.68213	5.54351	0	3.41563	0	1.07476	2.61818	0.0123273	0.0270526	WBGene00013830	ZC15.1
Y80D3A.7	92.8256	95.401	93.8944	76.6853	16.4426	13.6625	11.0348	17.1961	2.61817	4.1573e-21	7.94369e-20	WBGene00004236	ptr-22
ZK550.5	6.56342	12.4436	13.808	12.0109	1.82696	5.69271	0	0	2.61775	0.0017429	0.00464486	WBGene00013999	ZK550.5
C38C3.3	10.314	15.5545	8.2848	4.61959	0	3.41563	1.00316	2.14952	2.61632	0.00252379	0.00650521	WBGene00016512	C38C3.3
C09D4.9	3.75053	8.29574	7.36427	5.54351	1.82696	1.13854	1.00316	0	2.61593	0.00988645	0.0222395	WBGene00206357	C09D4.9
C15H9.1	441.625	369.16	379.26	476.742	52.0682	61.4813	69.2183	90.2797	2.61514	6.52902e-51	7.26353e-49	WBGene00003778	nnt-1
F35D11.2	495.07	451.081	495.247	468.427	65.7704	64.8969	88.2784	93.5039	2.61331	9.65259e-72	2.5103e-69	WBGene00004122	pqn-35
H05L14.1	7.50106	26.9611	9.20534	8.31527	0	4.55417	1.00316	3.22427	2.61325	0.00140051	0.00380945	WBGene00010366	H05L14.1
B0238.12	92.8256	52.8853	81.007	83.1527	6.39434	17.0781	16.0506	11.8223	2.61291	4.40604e-15	5.13867e-14	WBGene00015076	B0238.12
C32H11.13	10.314	2.07393	8.2848	10.1631	2.74043	2.27709	0	0	2.60769	0.008893	0.0202374	WBGene00007876	dct-19
F55A4.10	118.142	184.58	107.702	163.534	27.4043	20.4938	20.0633	25.7942	2.60765	1.38589e-23	3.23456e-22	WBGene00018861	cutl-21
F45D11.16	10.314	10.3697	17.4901	44.3481	0.913478	3.41563	2.00633	7.52331	2.60383	0.000229174	0.000730302	NA	NA
F45E4.3	159.397	326.645	160.173	159.838	42.02	12.524	27.0854	50.5136	2.60114	6.00782e-15	6.91417e-14	NA	NA
Y47D3A.11	8.43869	8.29574	6.44374	9.23919	0	5.69271	0	0	2.59759	0.0100318	0.0225234	WBGene00012925	wht-8
F53B2.5	15.9397	17.6284	6.44374	10.1631	1.82696	3.41563	1.00316	2.14952	2.59737	0.000445618	0.00134491	WBGene00009956	F53B2.5
F58B4.3	100.327	101.623	99.4176	113.642	21.01	22.7709	15.0475	9.67282	2.59678	2.07934e-22	4.45334e-21	WBGene00010236	F58B4.3
K08D10.7	0.937632	6.2218	12.8875	5.54351	0	2.27709	0	2.14952	2.596	0.0222832	0.0454307	WBGene00019530	scrm-8
C54D10.9	11.2516	4.14787	5.5232	10.1631	0.913478	2.27709	1.00316	1.07476	2.59257	0.00457061	0.0111319	WBGene00008303	C54D10.9
C47G2.7	4.68816	12.4436	7.36427	6.46743	0	0	4.01266	1.07476	2.59129	0.00823822	0.01891	NA	NA
C17H12.5	15.0021	24.8872	11.9669	16.6305	2.74043	4.55417	2.00633	2.14952	2.59076	3.26636e-05	0.000120636	WBGene00015931	C17H12.5
T26H5.9	969.511	710.322	813.752	666.146	148.897	126.378	132.418	117.149	2.58725	8.3028e-68	1.86813e-65	WBGene00044206	T26H5.9
ZK455.5	120.955	102.66	106.782	123.805	19.183	17.0781	24.0759	15.0466	2.58537	2.7448e-25	7.15685e-24	WBGene00013975	ZK455.5
F15D4.6	13.1268	34.2199	25.7749	25.8697	3.65391	5.69271	4.01266	3.22427	2.58455	1.55492e-06	6.98615e-06	WBGene00008863	F15D4.6
D2045.5	34.6924	40.4417	27.616	27.7176	3.65391	7.9698	3.00949	7.52331	2.58272	1.72146e-08	9.96307e-08	WBGene00008423	D2045.5
W05B5.2	11.2516	19.7024	12.8875	18.4784	1.82696	5.69271	1.00316	2.14952	2.58245	9.28451e-05	0.00031836	WBGene00012275	npr-14
C35A5.2	74.0729	58.0701	61.6758	92.3919	13.7022	6.83126	17.0538	9.67282	2.58243	8.65273e-15	9.76174e-14	WBGene00007946	ugt-33
F52G3.6	110.641	321.46	126.113	157.066	25.5774	13.6625	40.1266	39.766	2.58124	4.10892e-13	3.95202e-12	NA	NA
T23F11.2	2.8129	7.25877	9.20534	5.54351	0.913478	2.27709	0	1.07476	2.57915	0.0122333	0.0268845	WBGene00011954	T23F11.2
B0491.3	10.314	11.4066	6.44374	3.69568	0	4.55417	0	1.07476	2.57828	0.00910418	0.0206726	WBGene00007190	rmd-3
C05C12.1	8.43869	10.3697	4.60267	6.46743	3.65391	1.13854	0	0	2.57423	0.00845442	0.0193441	WBGene00007335	C05C12.1
Y42A5A.3	31.8795	16.5915	35.9008	32.3372	4.56739	9.10834	2.00633	4.29903	2.57287	4.17401e-07	2.02384e-06	WBGene00012778	Y42A5A.3
Y69A2AR.8	1.87526	22.8133	3.68213	2.77176	0.913478	2.27709	1.00316	1.07476	2.57239	0.0163331	0.034552	WBGene00022079	Y69A2AR.8
Y37H2B.1	13.1268	15.5545	17.4901	25.8697	5.48087	1.13854	2.00633	3.22427	2.56958	3.17043e-05	0.000117223	WBGene00012572	Y37H2B.1
C14C10.7	84.3869	83.9943	98.4971	66.5222	18.2696	13.6625	12.038	11.8223	2.56923	2.19382e-18	3.35609e-17	WBGene00007590	ttr-43
C18H2.4	18.7526	23.8502	7.36427	14.7827	7.30782	0	1.00316	2.14952	2.56666	0.000523703	0.00155804	WBGene00015991	C18H2.4
Y53F4B.36	2.8129	11.4066	7.36427	2.77176	0.913478	0	1.00316	2.14952	2.5655	0.0166461	0.0351511	WBGene00013175	Y53F4B.36
C24F3.6	10795.9	12489.2	11446.8	11622.9	1210.36	2735.92	2185.89	1712.09	2.56345	1.99553e-44	1.62441e-42	WBGene00000698	col-124
F19B6.3	4.68816	10.3697	2.7616	6.46743	0.913478	1.13854	2.00633	0	2.563	0.0141446	0.0305089	WBGene00008949	F19B6.3
W01A8.10	4.68816	6.2218	4.60267	9.23919	0	1.13854	0	3.22427	2.56199	0.0148231	0.0317769	WBGene00195257	W01A8.10
Y108F1.3	13.1268	20.7393	11.9669	9.23919	1.82696	4.55417	2.00633	1.07476	2.56037	0.000238683	0.000759033	WBGene00022431	set-33
W08A12.4	15.0021	29.0351	23.0133	12.9349	2.74043	9.10834	2.00633	0	2.55822	9.8505e-05	0.000335698	WBGene00021081	pals-33
F17A2.3	6.56342	19.7024	11.0464	5.54351	0.913478	1.13854	1.00316	4.29903	2.55684	0.00214203	0.00559685	WBGene00304215	F17A2.16
ZC247.1	470.691	1635.3	619.519	676.309	83.1265	104.746	192.607	197.755	2.55668	3.55116e-07	1.7374e-06	WBGene00013859	ZC247.1
K09C4.4	4.68816	6.2218	2.7616	10.1631	1.82696	1.13854	1.00316	0	2.55401	0.0148261	0.0317769	WBGene00019549	K09C4.4
F56A8.1	9.37632	31.109	11.9669	25.8697	4.56739	3.41563	1.00316	4.29903	2.55298	7.2918e-05	0.000254343	WBGene00010138	anoh-1
R09E12.9	70.3224	34.2199	46.9472	47.1199	7.30782	10.2469	8.02531	8.59806	2.54987	4.13009e-11	3.21559e-10	WBGene00044514	R09E12.9
F40F12.8	6.56342	7.25877	7.36427	8.31527	2.74043	1.13854	1.00316	0	2.54617	0.00549803	0.0131163	WBGene00014755	F40F12.8
F54H5.13	11.2516	14.5175	13.808	8.31527	0.913478	0	4.01266	3.22427	2.5451	0.000683627	0.00198171	WBGene00219702	linc-138
F59A7.2	45.0063	26.9611	27.616	18.4784	7.30782	3.41563	5.01582	4.29903	2.53803	3.63212e-07	1.77571e-06	WBGene00019090	F59A7.2
F21A3.4	14.0645	12.4436	7.36427	7.39135	1.82696	0	4.01266	1.07476	2.5376	0.0017182	0.00458392	WBGene00008994	F21A3.4
T02B5.1	195.027	156.582	154.65	182.936	34.7122	29.6021	23.0728	31.168	2.53715	2.43304e-33	1.03224e-31	WBGene00011362	cest-1
F21C10.12	3.75053	7.25877	5.5232	12.9349	1.82696	0	1.00316	2.14952	2.53711	0.00769674	0.0177709	WBGene00017661	frpr-6
F14F9.8	9.37632	15.5545	19.3312	12.0109	0	9.10834	0	1.07476	2.53526	0.00259275	0.00666922	WBGene00044536	F14F9.8
F14D7.10	11.2516	20.7393	13.808	12.9349	3.65391	2.27709	4.01266	0	2.52892	0.000183363	0.000595112	NA	NA
F15D4.5	266.287	293.462	283.524	287.339	55.7221	46.6803	48.1519	45.1398	2.52472	1.98642e-55	2.82113e-53	WBGene00008862	F15D4.5
F25B3.4	33.7547	51.8483	20.2517	36.9568	5.48087	11.3854	7.02215	1.07476	2.52456	3.88764e-07	1.89508e-06	WBGene00009101	F25B3.4
K10D2.8	17.815	31.109	36.8213	26.7936	3.65391	4.55417	5.01582	6.44855	2.52444	2.52749e-07	1.25966e-06	WBGene00189952	K10D2.8
C32E8.6	20.6279	30.072	21.1723	16.6305	4.56739	3.41563	3.00949	4.29903	2.52324	2.48061e-06	1.08459e-05	WBGene00016324	C32E8.6
Y110A2AL.2	9.37632	5.18483	6.44374	2.77176	0	1.13854	2.00633	1.07476	2.52162	0.015259	0.0325723	WBGene00022439	Y110A2AL.2
B0361.11	4.68816	10.3697	15.6491	10.1631	2.74043	2.27709	2.00633	0	2.5214	0.0020019	0.0052609	WBGene00015165	B0361.11
Y46C8AL.9	85.3245	59.1071	62.5963	57.283	10.0483	9.10834	14.0443	12.8971	2.51876	8.39894e-15	9.51294e-14	WBGene00021586	clec-75
C05E4.13	2.8129	8.29574	6.44374	6.46743	0	2.27709	1.00316	1.07476	2.51859	0.0143188	0.0308184	WBGene00006288	str-262
F42A6.3	29.0666	50.8114	24.8544	24.0219	8.2213	4.55417	4.01266	5.37379	2.51795	1.58365e-07	8.11896e-07	WBGene00018325	F42A6.3
D2063.1	94.7008	61.181	104.02	113.642	21.01	19.3552	14.0443	10.7476	2.51638	1.6175e-16	2.12536e-15	WBGene00017060	D2063.1
Y41D4B.18	119.079	148.286	170.299	153.371	18.2696	30.7407	23.0728	32.2427	2.51609	1.69277e-26	4.84945e-25	WBGene00021520	Y41D4B.18
C07G3.8	18.7526	22.8133	17.4901	11.087	3.65391	3.41563	4.01266	1.07476	2.51345	3.57632e-05	0.000130973	WBGene00015576	C07G3.8
B0218.8	680.721	649.141	650.817	770.548	152.551	99.0532	81.2563	148.317	2.51268	8.03882e-47	7.38429e-45	WBGene00015052	clec-52
F37B1.1	476.317	355.68	457.505	412.068	97.7421	76.2824	61.193	62.336	2.51096	7.2608e-48	7.02404e-46	WBGene00001772	gst-24
C34D1.1	42.1934	37.3308	39.5829	19.4023	9.13478	2.27709	7.02215	5.37379	2.51076	8.77698e-08	4.64971e-07	WBGene00007929	dmd-10
T24F1.4	11.2516	9.3327	18.4107	13.8588	2.74043	5.69271	1.00316	0	2.51007	0.000593355	0.00174452	WBGene00011996	T24F1.4
T13F3.8	13.1268	80.8834	19.3312	16.6305	0	11.3854	2.00633	9.67282	2.50698	0.0208269	0.0428016	WBGene00044205	T13F3.8
K02F2.11	10.314	15.5545	13.808	19.4023	0.913478	4.55417	1.00316	4.29903	2.50168	0.000187473	0.000607665	WBGene00220000	K02F2.11
novel.91	14.0645	9.3327	11.0464	6.46743	0.913478	2.27709	2.00633	2.14952	2.50073	0.00123609	0.00340517	NA	NA
F02D8.2	11.2516	16.5915	9.20534	9.23919	1.82696	1.13854	4.01266	1.07476	2.49923	0.000723954	0.00209225	WBGene00001701	grd-12
D1086.3	8878.44	7055.52	7700.26	7848.69	1327.28	1442.53	1511.77	1291.86	2.49809	3.96869e-151	3.97365e-148	WBGene00008390	D1086.3
M03A1.8	115.329	151.397	88.3712	145.979	29.2313	20.4938	17.0538	21.4952	2.49591	1.91034e-20	3.45883e-19	WBGene00077490	M03A1.8
C53D5.3	5.62579	14.5175	12.8875	12.9349	1.82696	1.13854	4.01266	1.07476	2.49246	0.000955754	0.00269601	WBGene00016904	C53D5.3
F56B3.10	36.5676	37.3308	32.2187	25.8697	5.48087	3.41563	11.0348	3.22427	2.49195	4.91691e-08	2.69093e-07	WBGene00001788	gst-40
Y59A8B.t5	5.62579	4.14787	3.68213	10.1631	0	2.27709	0	2.14952	2.48899	0.0194734	0.0404099	WBGene00014931	Y59A8B.t5
Y46E12A.5	6.56342	10.3697	6.44374	5.54351	1.82696	2.27709	0	1.07476	2.48737	0.00694549	0.0161875	WBGene00194738	Y46E12A.5
C54F6.5	26.2537	35.2569	14.7285	15.7066	2.74043	3.41563	9.02847	1.07476	2.48722	3.04546e-05	0.000112873	WBGene00016923	C54F6.5
F57C7.4	19.6903	35.2569	23.0133	36.9568	6.39434	4.55417	3.00949	6.44855	2.48709	3.37168e-07	1.65323e-06	WBGene00010200	F57C7.4
C32E12.1	2.8129	19.7024	9.20534	9.23919	0.913478	3.41563	2.00633	1.07476	2.487	0.00357556	0.0089122	WBGene00016327	C32E12.1
F09C12.2	3.75053	8.29574	6.44374	4.61959	0.913478	1.13854	1.00316	1.07476	2.48638	0.0136577	0.0296022	WBGene00017277	F09C12.2
D2092.7	6.56342	5.18483	3.68213	12.9349	1.82696	1.13854	2.00633	0	2.48571	0.0097811	0.0220298	WBGene00006645	tsp-19
F59A1.10	787.611	562.036	899.361	904.517	126.06	159.396	127.402	151.541	2.48566	4.9016e-51	5.5143e-49	WBGene00010296	dgat-2
C55H1.2	38.4429	36.2938	19.3312	31.4132	8.2213	3.41563	2.00633	8.59806	2.4824	3.79998e-07	1.8537e-06	WBGene00001672	gpa-10
B0284.5	11.2516	15.5545	8.2848	10.1631	3.65391	1.13854	2.00633	1.07476	2.47796	0.000806646	0.00230923	WBGene00045188	B0284.5
T11F8.5	19.6903	12.4436	8.2848	4.61959	4.56739	2.27709	0	1.07476	2.4778	0.00287973	0.00732555	WBGene00044499	T11F8.5
Y52E8A.6	9.37632	24.8872	11.0464	6.46743	1.82696	1.13854	2.00633	4.29903	2.47699	0.000953801	0.00269088	WBGene00021798	Y52E8A.6
C28H8.5	8.43869	13.4806	7.36427	10.1631	3.65391	1.13854	1.00316	1.07476	2.4745	0.00181111	0.00480682	WBGene00016196	C28H8.5
C54E4.3	36.5676	42.5156	35.9008	45.272	5.48087	7.9698	7.02215	8.59806	2.47422	2.35709e-10	1.68695e-09	WBGene00001557	gcy-37
Y38H6C.8	3.75053	10.3697	5.5232	3.69568	0.913478	3.41563	0	0	2.474	0.0229613	0.0466518	WBGene00012621	Y38H6C.8
E03G2.4	29.0666	25.9242	19.3312	16.6305	4.56739	2.27709	4.01266	5.37379	2.47363	2.83079e-06	1.22805e-05	WBGene00000759	col-186
F20D6.8	25.3161	38.3678	30.3776	32.3372	2.74043	5.69271	6.01898	8.59806	2.47308	4.4481e-08	2.44438e-07	WBGene00017637	F20D6.8
R155.2	6.56342	41.4787	12.8875	9.23919	0.913478	5.69271	3.00949	3.22427	2.47195	0.000917208	0.00259606	WBGene00020116	moa-1
C54F6.10	25.3161	21.7763	17.4901	21.2501	3.65391	4.55417	1.00316	6.44855	2.47136	5.65758e-06	2.33835e-05	WBGene00006097	str-31
F31F6.5	74.0729	93.327	89.2918	77.6092	18.2696	13.6625	13.0411	15.0466	2.46901	7.53725e-19	1.20747e-17	WBGene00000902	daf-6
F42G2.7	14.0645	26.9611	17.4901	21.2501	2.74043	3.41563	4.01266	4.29903	2.46658	1.02184e-05	4.06887e-05	WBGene00044362	F42G2.7
C26B2.4	7.50106	14.5175	4.60267	6.46743	3.65391	0	2.00633	0	2.46642	0.00829241	0.0190125	WBGene00016126	nhr-258
W05G11.3	9.37632	6.2218	3.68213	3.69568	0.913478	2.27709	0	1.07476	2.46623	0.0180017	0.0376996	WBGene00000663	col-88
F53B2.7	4.68816	6.2218	15.6491	7.39135	1.82696	2.27709	1.00316	1.07476	2.46593	0.00458711	0.0111661	NA	NA
Y38H6C.15	11.2516	12.4436	13.808	19.4023	2.74043	4.55417	1.00316	2.14952	2.46591	0.000187067	0.000606446	WBGene00012627	Y38H6C.15
T08E11.8	10.314	12.4436	8.2848	7.39135	4.56739	0	2.00633	0	2.46435	0.00371	0.00921289	WBGene00020364	T08E11.8
C24A3.1	4.68816	12.4436	7.36427	3.69568	1.82696	0	0	3.22427	2.46024	0.013788	0.0298426	WBGene00016032	C24A3.1
T13F2.10	12.1892	8.29574	14.7285	12.0109	0	7.9698	0	1.07476	2.46009	0.00411316	0.0101361	WBGene00003466	msp-79
F52H3.6	8.43869	16.5915	16.5696	15.7066	0.913478	5.69271	2.00633	2.14952	2.45689	0.000281229	0.000883945	WBGene00009948	F52H3.6
F21C3.2	9.37632	8.29574	10.1259	6.46743	0	0	1.00316	5.37379	2.45547	0.00738317	0.017114	WBGene00009001	tyr-3
Y11D7A.1	17.815	36.2938	29.4571	24.9458	2.74043	7.9698	2.00633	7.52331	2.45315	1.9134e-06	8.4676e-06	WBGene00012426	Y11D7A.1
T06A10.2	11.2516	9.3327	16.5696	18.4784	3.65391	3.41563	3.00949	0	2.45247	0.00034603	0.0010662	WBGene00020285	T06A10.2
F33E2.10	10.314	4.14787	5.5232	12.9349	1.82696	0	4.01266	0	2.45227	0.00905136	0.0205573	WBGene00077769	F33E2.10
C37C3.15	34.6924	37.3308	19.3312	26.7936	3.65391	3.41563	8.02531	6.44855	2.45206	3.19093e-07	1.5723e-06	WBGene00219659	anr-36
K11H3.2	28.129	18.6654	22.0928	26.7936	4.56739	7.9698	2.00633	3.22427	2.44968	2.1743e-06	9.5567e-06	WBGene00010779	K11H3.2
C08H9.13	34.6924	42.5156	23.9339	16.6305	6.39434	5.69271	4.01266	5.37379	2.44886	6.97181e-07	3.27878e-06	WBGene00007472	chil-7
EGAP1.1	12.1892	16.5915	7.36427	10.1631	0	4.55417	0	4.29903	2.44637	0.00248122	0.00640371	WBGene00017146	EGAP1.1
Y76B12C.1	44.0687	35.2569	19.3312	24.0219	5.48087	3.41563	6.01898	7.52331	2.44374	3.91542e-07	1.90816e-06	WBGene00022295	cng-2
Y55F3AM.14	14.0645	31.109	17.4901	26.7936	2.74043	2.27709	6.01898	5.37379	2.44262	1.01001e-05	4.02417e-05	WBGene00021931	Y55F3AM.14
E03A3.3	7.50106	5.18483	5.5232	3.69568	0.913478	0	3.00949	0	2.43725	0.0234877	0.0475621	WBGene00001943	his-69
T08E11.1	15.9397	13.4806	8.2848	11.087	5.48087	1.13854	1.00316	1.07476	2.43217	0.000968102	0.00272854	WBGene00020357	T08E11.1
F08G2.8	97.5137	94.364	97.5766	114.566	19.183	22.7709	17.0538	16.1214	2.4312	4.73692e-22	9.88092e-21	WBGene00008579	F08G2.8
T19C4.24	2.8129	5.18483	5.5232	8.31527	1.82696	1.13854	1.00316	0	2.42924	0.0206924	0.0425995	WBGene00219420	T19C4.24
F44F4.10	11.2516	13.4806	5.5232	8.31527	0.913478	0	4.01266	2.14952	2.42741	0.00329935	0.00829393	WBGene00009705	F44F4.10
F32D1.4	13.1268	12.4436	10.1259	8.31527	2.74043	2.27709	2.00633	1.07476	2.42741	0.000836482	0.00238816	WBGene00001722	grl-13
Y34F4.7	28.129	32.146	21.1723	34.185	3.65391	5.69271	10.0316	2.14952	2.42338	6.13538e-07	2.90864e-06	WBGene00220140	Y34F4.7
T21C9.7	12.1892	4.14787	10.1259	12.0109	1.82696	1.13854	0	4.29903	2.4206	0.00389161	0.00963996	WBGene00005189	srg-32
T20G5.5	27.1913	57.0332	34.9803	24.9458	5.48087	9.10834	5.01582	7.52331	2.4197	9.78779e-08	5.16062e-07	WBGene00004255	epac-1
F49F1.7	651.654	603.515	669.228	693.863	151.637	135.487	94.2974	107.476	2.41919	1.83907e-62	3.50736e-60	WBGene00018647	F49F1.7
K08F9.3	8.43869	11.4066	14.7285	19.4023	4.56739	1.13854	2.00633	2.14952	2.41777	0.000426742	0.00129301	WBGene00010686	K08F9.3
K11G12.3	3.75053	4.14787	8.2848	5.54351	0.913478	1.13854	2.00633	0	2.41306	0.0207055	0.0426178	WBGene00004877	smf-2
K09E2.2	13.1268	10.3697	9.20534	4.61959	3.65391	0	2.00633	1.07476	2.40936	0.00397403	0.0098259	WBGene00019571	K09E2.2
Y69H2.11	13.1268	17.6284	8.2848	16.6305	0.913478	5.69271	1.00316	3.22427	2.4085	0.000489893	0.00146584	WBGene00013486	egas-1
C25G4.7	19.6903	22.8133	12.8875	20.3262	2.74043	2.27709	8.02531	1.07476	2.40523	5.98121e-05	0.000211664	WBGene00007734	C25G4.7
Y37H2A.16	15.0021	29.0351	24.8544	22.1741	8.2213	3.41563	3.00949	2.14952	2.40354	9.75625e-06	3.8988e-05	WBGene00050935	Y37H2A.16
T02G6.2	26.2537	57.0332	33.1392	31.4132	4.56739	6.83126	7.02215	9.67282	2.40328	5.25858e-08	2.86851e-07	WBGene00011385	T02G6.2
Y48B6A.23	4.68816	11.4066	6.44374	10.1631	0	1.13854	4.01266	1.07476	2.39883	0.0075474	0.0174583	WBGene00201670	Y48B6A.23
C02B4.1	107.828	191.839	109.544	112.718	18.2696	22.7709	30.0949	27.9437	2.39851	3.25484e-18	4.90799e-17	WBGene00000082	adt-1
E03A3.1	20.6279	45.6265	25.7749	22.1741	5.48087	7.9698	2.00633	6.44855	2.39218	2.18025e-06	9.58074e-06	WBGene00014728	E03A3.1
F55H12.4	5000.39	4103.28	5218.51	5157.32	1053.24	908.557	863.724	885.601	2.39152	1.01135e-112	6.75074e-110	WBGene00010135	F55H12.4
K03A1.4	14.0645	20.7393	6.44374	12.0109	3.65391	0	3.00949	3.22427	2.39097	0.000844187	0.00240741	WBGene00019352	K03A1.4
F36H2.5	27.1913	33.1829	28.5365	25.8697	4.56739	12.524	1.00316	4.29903	2.38995	2.11064e-06	9.29525e-06	NA	NA
F15E6.4	354.425	238.502	340.597	250.382	70.3378	35.2948	65.2056	53.7379	2.38959	7.14294e-29	2.354e-27	WBGene00017485	F15E6.4
Y39G10AR.3	47.8192	62.218	46.9472	54.5112	4.56739	9.10834	9.02847	18.2709	2.38599	1.30751e-10	9.68305e-10	WBGene00021461	nekl-1
C49G7.1	7.50106	10.3697	11.0464	3.69568	0.913478	2.27709	0	3.22427	2.38151	0.00737101	0.0170918	NA	NA
C50E10.1	11.2516	12.4436	6.44374	6.46743	4.56739	1.13854	0	1.07476	2.37854	0.00532928	0.0127517	WBGene00016825	C50E10.1
T06G6.12	10.314	15.5545	7.36427	3.69568	2.74043	0	2.00633	2.14952	2.3775	0.00513914	0.0123573	WBGene00011551	T06G6.12
T05B9.2	14.0645	11.4066	10.1259	6.46743	3.65391	0	1.00316	3.22427	2.37741	0.0022286	0.00580862	WBGene00011465	T05B9.2
ZK131.8	11.2516	8.29574	3.68213	8.31527	1.82696	0	3.00949	1.07476	2.37603	0.00762338	0.0176219	NA	NA
Y51H7C.9	11.2516	7.25877	8.2848	10.1631	3.65391	3.41563	0	0	2.37591	0.00477113	0.011571	WBGene00021787	Y51H7C.9
C39H7.1	6.56342	13.4806	9.20534	10.1631	0	7.9698	0	0	2.37467	0.015581	0.0331573	WBGene00016541	C39H7.1
F41G4.5	15.0021	26.9611	13.808	19.4023	0.913478	2.27709	6.01898	5.37379	2.37465	7.19419e-05	0.000251113	NA	NA
C54D10.8	1.87526	13.4806	2.7616	8.31527	0.913478	0	3.00949	1.07476	2.37207	0.0243519	0.0491381	WBGene00008302	pals-38
B0507.6	15.0021	16.5915	16.5696	15.7066	2.74043	3.41563	2.00633	4.29903	2.36993	6.30164e-05	0.000222166	WBGene00015223	B0507.6
T19C3.3	82.5116	68.4398	79.1659	55.4351	9.13478	11.3854	23.0728	11.8223	2.36552	3.55898e-13	3.44793e-12	WBGene00020561	T19C3.3
M4.2	9.37632	16.5915	21.1723	16.6305	3.65391	5.69271	0	3.22427	2.36256	0.000280777	0.000883005	WBGene00004240	puf-4
C27C7.4	38.4429	19.7024	16.5696	16.6305	1.82696	6.83126	2.00633	7.52331	2.3622	4.3207e-05	0.000156262	WBGene00003663	nhr-73
Y40C7B.4	27.1913	12.4436	20.2517	24.0219	4.56739	4.55417	5.01582	2.14952	2.36216	1.48576e-05	5.79178e-05	WBGene00021500	Y40C7B.4
Y39G8B.5	13.1268	16.5915	12.8875	10.1631	2.74043	2.27709	2.00633	3.22427	2.36044	0.000309402	0.000964324	WBGene00012726	Y39G8B.5
Y66D12A.11	8.43869	13.4806	15.6491	11.087	0	4.55417	1.00316	4.29903	2.36037	0.0013961	0.00379848	WBGene00013437	Y66D12A.11
F43G9.6	79.6987	163.841	99.4176	92.3919	19.183	27.325	16.0506	22.5699	2.36	2.40244e-15	2.8929e-14	WBGene00001414	fer-1
F26H9.8	37.5053	61.181	42.3445	37.8807	10.0483	9.10834	9.02847	6.44855	2.3595	5.09418e-10	3.51398e-09	WBGene00009178	uggt-2
C16E9.1	28.129	30.072	29.4571	16.6305	8.2213	2.27709	2.00633	7.52331	2.35878	4.87727e-06	2.03389e-05	WBGene00015865	C16E9.1
Y32G9A.4	92.8256	69.4768	75.4838	76.6853	15.5291	14.8011	21.0664	9.67282	2.35848	4.79789e-16	6.08087e-15	WBGene00005644	srp-3
C36C5.15	9.37632	4.14787	5.5232	12.9349	0	2.27709	2.00633	2.14952	2.3582	0.00796905	0.0183426	WBGene00016484	C36C5.15
F52C9.5	30.9419	48.7374	46.0267	41.5764	10.9617	5.69271	3.00949	12.8971	2.35357	1.23454e-08	7.27107e-08	WBGene00018675	F52C9.5
Y20F4.10	43.1311	66.3659	39.5829	36.9568	5.48087	12.524	6.01898	12.8971	2.35256	3.27954e-09	2.07497e-08	WBGene00219749	linc-30
F36D4.4	15.0021	20.7393	11.0464	5.54351	2.74043	3.41563	3.00949	1.07476	2.34644	0.00092766	0.00262304	WBGene00018089	F36D4.4
C45E5.53	11.2516	7.25877	3.68213	3.69568	1.82696	1.13854	1.00316	1.07476	2.34165	0.0144548	0.0310677	WBGene00195267	C45E5.53
C54A12.2	39.3805	43.5526	46.9472	32.3372	8.2213	13.6625	4.01266	6.44855	2.34163	5.43607e-09	3.34637e-08	WBGene00016909	frpr-4
F58D12.3	11.2516	20.7393	20.2517	15.7066	0	2.27709	9.02847	2.14952	2.34054	0.000589435	0.00173402	WBGene00010250	F58D12.3
ZC373.7	20.6279	22.8133	25.7749	36.9568	0.913478	7.9698	3.00949	9.67282	2.34003	1.17713e-05	4.65114e-05	WBGene00000749	col-176
C02E7.10	4.68816	11.4066	8.2848	5.54351	4.56739	0	1.00316	0	2.33671	0.0157971	0.0335401	WBGene00015342	C02E7.10
C09G1.1	36.5676	81.9204	50.6294	52.6634	10.0483	5.69271	15.0475	12.8971	2.33304	8.71213e-10	5.88201e-09	WBGene00004103	pqn-11
T21B4.9	15.0021	30.072	20.2517	22.1741	0	0	14.0443	3.22427	2.33261	0.0019452	0.00512534	WBGene00005291	srh-70
T23B12.5	1.87526	7.25877	5.5232	15.7066	2.74043	1.13854	2.00633	0	2.33161	0.0163782	0.0346291	WBGene00020720	T23B12.5
T16H12.6	15.9397	29.0351	15.6491	12.0109	2.74043	2.27709	4.01266	5.37379	2.33065	8.29594e-05	0.000286573	WBGene00002186	kel-10
F21C10.10	2858.84	2176.59	2709.13	2790.24	536.211	565.856	554.75	438.501	2.32997	9.27004e-87	3.86734e-84	WBGene00017659	F21C10.10
R02E4.3	38.4429	26.9611	23.0133	21.2501	3.65391	11.3854	5.01582	2.14952	2.32977	4.35541e-06	1.83268e-05	WBGene00044724	R02E4.3
F27C1.1	18.7526	10.3697	19.3312	22.1741	0.913478	13.6625	0	0	2.32442	0.0062525	0.0147272	WBGene00017851	F27C1.1
F36H5.3	16.8774	23.8502	11.9669	14.7827	1.82696	4.55417	4.01266	3.22427	2.32402	9.21359e-05	0.000316199	WBGene00018102	math-28
Y53F4B.11	30.9419	23.8502	22.0928	21.2501	1.82696	3.41563	7.02215	7.52331	2.32324	4.07664e-06	1.72407e-05	WBGene00013158	Y53F4B.11
B0244.15	13.1268	8.29574	11.0464	3.69568	0.913478	2.27709	2.00633	2.14952	2.32105	0.00449538	0.010974	WBGene00206513	B0244.15
novel.58	43.1311	94.364	56.1526	57.283	10.0483	23.9094	4.01266	12.8971	2.32027	1.66736e-08	9.67231e-08	NA	NA
Y47H10A.5	633.839	542.334	504.452	613.482	138.849	105.884	91.2879	122.522	2.31979	6.64028e-55	9.23414e-53	WBGene00012961	Y47H10A.5
T19H12.1	193.152	171.1	226.451	192.175	27.4043	51.2344	52.1645	26.869	2.31958	1.32891e-24	3.32228e-23	WBGene00020587	ugt-9
K01A12.3	9.37632	16.5915	13.808	6.46743	3.65391	4.55417	0	1.07476	2.31923	0.0023924	0.00619686	WBGene00019287	K01A12.3
R03H10.7	42.1934	50.8114	40.5035	40.6524	10.0483	12.524	7.02215	5.37379	2.31764	4.59282e-10	3.18129e-09	WBGene00019859	R03H10.7
ZK353.2	20.6279	34.2199	11.9669	19.4023	8.2213	5.69271	1.00316	2.14952	2.31698	0.000112717	0.000380591	WBGene00022698	ZK353.2
Y22D7AL.16	16.8774	18.6654	16.5696	14.7827	1.82696	0	2.00633	9.67282	2.31658	0.000488916	0.0014639	WBGene00021254	Y22D7AL.16
Y38H8A.3	15.9397	22.8133	10.1259	9.23919	0.913478	9.10834	2.00633	0	2.31507	0.00244758	0.00632587	WBGene00012637	Y38H8A.3
F52F10.4	274.726	222.948	245.782	212.501	46.5874	59.2042	45.1424	41.9156	2.31427	1.28091e-37	7.04676e-36	WBGene00018708	oac-32
C49G7.7	175.337	149.323	172.14	151.523	42.02	26.1865	25.0791	36.5418	2.3119	1.04395e-27	3.2063e-26	WBGene00016785	C49G7.7
F08F3.17	3.75053	10.3697	4.60267	7.39135	0	3.41563	2.00633	0	2.31142	0.0208803	0.0429025	WBGene00219673	linc-96
novel.76	15.9397	22.8133	14.7285	23.098	3.65391	3.41563	3.00949	5.37379	2.31128	2.54157e-05	9.54699e-05	WBGene00235093	C54F6.18
Y18H1A.10	6.56342	10.3697	13.808	5.54351	0	0	1.00316	6.44855	2.30948	0.0131679	0.0286648	WBGene00021214	hasp-2
T28B8.3	7.50106	34.2199	13.808	18.4784	8.2213	0	3.00949	3.22427	2.3085	0.000951314	0.00268424	WBGene00012114	T28B8.3
F43C1.7	20.6279	31.109	34.9803	47.1199	13.7022	4.55417	4.01266	4.29903	2.30279	2.07526e-06	9.1455e-06	WBGene00023423	F43C1.7
R09B5.9	772.609	639.809	834.004	891.582	237.504	146.872	146.462	104.252	2.30064	6.23846e-31	2.34822e-29	WBGene00000558	cnc-4
F07E5.9	6.56342	15.5545	6.44374	7.39135	0.913478	3.41563	2.00633	1.07476	2.30041	0.0049161	0.0118823	WBGene00017214	F07E5.9
ZK813.5	14.0645	21.7763	14.7285	14.7827	4.56739	3.41563	4.01266	1.07476	2.29958	0.000114556	0.000386322	WBGene00022824	ZK813.5
F01D5.4	7.50106	4.14787	7.36427	12.0109	0	4.55417	2.00633	0	2.29935	0.0142589	0.0307158	WBGene00014730	F01D5.4
F15E6.3	2520.35	2979.21	2755.16	3197.68	601.068	490.712	463.462	772.751	2.29845	1.68596e-53	2.1368e-51	WBGene00017484	F15E6.3
B0284.2	27.1913	47.7005	38.6624	24.0219	1.82696	4.55417	11.0348	10.7476	2.29728	1.88482e-06	8.3485e-06	WBGene00007132	pals-27
R01H2.4	10.314	11.4066	12.8875	7.39135	0	6.83126	0	2.14952	2.29572	0.00634347	0.0149216	WBGene00019812	R01H2.4
Y53G8AM.5	8.43869	6.2218	7.36427	12.9349	1.82696	0	2.00633	3.22427	2.29482	0.00505048	0.0121718	WBGene00021805	Y53G8AM.5
C43D7.5	210.03	139.991	195.153	182.936	51.1548	30.7407	25.0791	40.8408	2.29363	3.46915e-23	7.86746e-22	WBGene00008068	sdz-6
R08C7.1	8.43869	5.18483	10.1259	1.84784	0.913478	3.41563	0	1.07476	2.29155	0.0236531	0.0478583	WBGene00019945	R08C7.1
C08H9.12	17.815	14.5175	19.3312	17.5545	4.56739	2.27709	7.02215	0	2.29005	0.000168213	0.000550045	WBGene00007471	chil-6
F32H2.9	12.1892	16.5915	24.8544	12.9349	0	5.69271	4.01266	4.29903	2.29003	0.000338918	0.00104688	WBGene00006532	tba-6
F15B9.7	902.94	1690.26	1008.9	969.191	206.446	206.076	193.611	328.876	2.28998	1.11465e-27	3.41299e-26	WBGene00001475	fmi-1
Y38C1AA.5	226.907	309.016	257.749	229.132	42.02	60.3428	54.1708	53.7379	2.28782	1.15927e-35	5.81816e-34	WBGene00021396	cutl-24
T20D4.3	65.6342	73.6246	46.9472	37.8807	8.2213	5.69271	22.0696	9.67282	2.28497	1.22066e-08	7.19357e-08	WBGene00020609	T20D4.3
Y39A3A.3	34.6924	60.1441	46.0267	34.185	7.30782	3.41563	10.0316	15.0466	2.2842	3.06922e-08	1.71919e-07	WBGene00021434	Y39A3A.3
F26A3.5	7.50106	13.4806	7.36427	1.84784	0.913478	2.27709	3.00949	0	2.28298	0.0163953	0.0346581	WBGene00009143	F26A3.5
T23B7.1	4.68816	9.3327	11.0464	5.54351	0	4.55417	2.00633	0	2.27445	0.0153659	0.0327726	WBGene00020715	nspd-4
F14D7.7	41.2558	30.072	34.0597	33.2611	7.30782	6.83126	7.02215	7.52331	2.27332	1.40811e-08	8.23524e-08	WBGene00008794	F14D7.7
Y79H2A.12	19.6903	8.29574	6.44374	5.54351	1.82696	3.41563	1.00316	2.14952	2.27225	0.00452819	0.011042	WBGene00043997	Y79H2A.12
C17B7.5	141.582	167.989	108.623	125.653	16.4426	30.7407	42.1329	23.6447	2.27218	1.45681e-17	2.06898e-16	WBGene00015879	C17B7.5
F31F7.2	20.6279	21.7763	10.1259	12.9349	1.82696	5.69271	2.00633	4.29903	2.27206	0.000229058	0.000730165	WBGene00017965	F31F7.2
ZK849.2	19.6903	45.6265	24.8544	29.5654	5.48087	7.9698	5.01582	6.44855	2.27079	1.17202e-06	5.3547e-06	WBGene00014101	gopc-1
F40F12.3	7.50106	9.3327	2.7616	5.54351	0.913478	2.27709	0	2.14952	2.26698	0.0196961	0.0407873	WBGene00009592	F40F12.3
T13C2.2	46.8816	62.218	55.232	47.1199	11.8752	7.9698	14.0443	9.67282	2.26591	1.37928e-11	1.1315e-10	WBGene00020478	T13C2.2
F38E1.5	13.1268	13.4806	26.6955	14.7827	3.65391	2.27709	8.02531	0	2.26548	0.000537628	0.00159567	WBGene00001664	gpa-2
F53A9.4	9.37632	7.25877	21.1723	16.6305	1.82696	2.27709	2.00633	5.37379	2.26498	0.000972996	0.00274156	WBGene00018727	jbts-14
K06A5.2	40.3182	40.4417	47.8678	51.7395	4.56739	19.3552	8.02531	6.44855	2.26382	1.79748e-08	1.03701e-07	WBGene00019430	K06A5.2
C28D4.13	7.50106	10.3697	10.1259	6.46743	0.913478	1.13854	4.01266	1.07476	2.26293	0.0053262	0.0127468	NA	NA
R01E6.1	9.37632	6.2218	6.44374	12.9349	0	0	1.00316	6.44855	2.25948	0.0149494	0.0319965	WBGene00003848	odr-1
Y43C5A.7	127.518	160.73	135.318	120.109	18.2696	47.8188	24.0759	24.7194	2.25937	5.26953e-18	7.77615e-17	WBGene00044922	Y43C5A.7
C25G4.6	42.1934	35.2569	56.1526	52.6634	6.39434	25.0479	7.02215	1.07476	2.25933	8.05324e-06	3.25922e-05	WBGene00007733	smz-1
C09H10.9	14.0645	11.4066	6.44374	12.9349	0.913478	4.55417	2.00633	2.14952	2.25851	0.00175864	0.00468122	WBGene00007503	C09H10.9
Y38H6C.14	105.015	147.249	121.51	93.3158	25.5774	23.9094	18.0569	30.0932	2.25802	4.61751e-19	7.50533e-18	WBGene00012626	famh-161
R90.3	13.1268	21.7763	10.1259	12.9349	6.39434	2.27709	2.00633	1.07476	2.25747	0.000653677	0.00190288	WBGene00011285	ttr-28
C29F3.6	29.0666	33.1829	26.6955	24.0219	4.56739	4.55417	8.02531	6.44855	2.25709	4.17178e-07	2.02325e-06	WBGene00005949	srx-58
Y39A3A.4	71.26	100.586	88.3712	85.9245	18.2696	9.10834	21.0664	23.6447	2.25374	1.91642e-15	2.32161e-14	WBGene00021435	Y39A3A.4
H04J21.1	2.8129	15.5545	12.8875	3.69568	0	2.27709	3.00949	2.14952	2.2537	0.0138368	0.0299257	WBGene00019150	H04J21.1
F32G8.5	14.0645	16.5915	22.0928	25.8697	0.913478	0	6.01898	9.67282	2.25135	0.000506473	0.00151127	WBGene00000725	col-152
F42H11.1	14.0645	5.18483	5.5232	4.61959	0.913478	0	1.00316	4.29903	2.25053	0.0172229	0.0362506	WBGene00009646	F42H11.1
C32B5.11	15.0021	42.5156	29.4571	40.6524	8.2213	9.10834	1.00316	8.59806	2.25041	1.2093e-05	4.77166e-05	WBGene00016304	fbxc-41
Y80D3A.11	11.2516	12.4436	22.0928	12.9349	3.65391	5.69271	1.00316	2.14952	2.24894	0.000472097	0.0014182	WBGene00013589	Y80D3A.11
ZC443.2	7.50106	16.5915	5.5232	17.5545	6.39434	1.13854	2.00633	0	2.24876	0.00529295	0.0126829	WBGene00013897	ZC443.2
F35C5.1	14.0645	17.6284	16.5696	18.4784	8.2213	3.41563	2.00633	0	2.24854	0.000410187	0.00124681	WBGene00009390	F35C5.1
Y113G7B.15	14.0645	23.8502	13.808	16.6305	1.82696	4.55417	8.02531	0	2.2453	0.000468547	0.00140902	WBGene00013764	Y113G7B.15
Y51H7C.8	5.62579	6.2218	14.7285	12.9349	1.82696	5.69271	0	1.07476	2.2435	0.00710672	0.0165306	WBGene00021786	Y51H7C.8
Y66A7A.4	34.6924	24.8872	43.2651	33.2611	7.30782	7.9698	3.00949	10.7476	2.24134	1.97558e-07	9.9952e-07	WBGene00013424	Y66A7A.4
K11H12.3	48.7569	29.0351	35.9008	40.6524	11.8752	9.10834	3.00949	8.59806	2.24035	5.72436e-08	3.10483e-07	WBGene00019659	K11H12.3
F33H12.5	10.314	12.4436	12.8875	16.6305	6.39434	3.41563	1.00316	0	2.23946	0.00157895	0.00424694	WBGene00005548	sri-36
F40H7.12	45.944	38.3678	51.5499	68.37	8.2213	17.0781	12.038	6.44855	2.23719	1.4744e-09	9.71386e-09	WBGene00044379	F40H7.12
M176.9	13.1268	14.5175	3.68213	8.31527	0.913478	3.41563	0	4.29903	2.23591	0.00748963	0.0173387	WBGene00014813	M176.9
R10H1.4	25.3161	16.5915	18.4107	12.0109	4.56739	4.55417	2.00633	4.29903	2.23248	8.37718e-05	0.00028913	WBGene00023416	spi-1
F20D1.4	28.129	48.7374	24.8544	55.4351	8.2213	0	13.0411	11.8223	2.23224	9.89892e-06	3.9519e-05	WBGene00008976	plp-2
Y69H2.10	33.7547	24.8872	18.4107	21.2501	4.56739	12.524	0	4.29903	2.23031	0.00011239	0.000379592	WBGene00013485	Y69H2.10
D1086.17	7.50106	12.4436	6.44374	8.31527	0	4.55417	1.00316	2.14952	2.22933	0.00767375	0.017724	WBGene00045355	D1086.17
K01H12.2	109.703	106.808	112.305	97.9354	28.3178	28.4636	20.0633	13.9719	2.22855	2.49851e-19	4.14865e-18	WBGene00010485	ant-1.3
Y40C5A.3	15.0021	35.2569	19.3312	17.5545	3.65391	3.41563	4.01266	7.52331	2.22844	3.97666e-05	0.000144603	WBGene00021496	Y40C5A.3
Y55F3C.3	356.3	451.081	394.909	388.046	54.8087	96.7761	100.316	89.2049	2.22732	5.04448e-37	2.70096e-35	WBGene00021948	kvs-5
Y110A7A.20	10.314	10.3697	7.36427	5.54351	1.82696	1.13854	2.00633	2.14952	2.22639	0.00532175	0.0127443	WBGene00022465	ift-20
C45B2.1	2193.12	1407.16	2225.85	1778.54	499.672	448.586	322.016	354.67	2.2262	4.45749e-40	2.91704e-38	WBGene00016658	C45B2.1
Y43C5A.1	25.3161	33.1829	25.7749	28.6415	3.65391	13.6625	1.00316	6.44855	2.2253	1.27706e-05	5.02221e-05	WBGene00012781	nspd-7
T10E10.5	21.5655	21.7763	33.1392	30.4893	2.74043	4.55417	2.00633	13.9719	2.22449	3.14215e-05	0.00011622	WBGene00000742	col-169
C12C8.1	106.89	116.14	119.669	168.153	16.4426	13.6625	30.0949	49.4389	2.2239	3.67097e-12	3.2143e-11	WBGene00002026	hsp-70
Y20F4.8	15.9397	35.2569	19.3312	24.9458	6.39434	3.41563	5.01582	5.37379	2.22267	1.14859e-05	4.54374e-05	WBGene00044435	Y20F4.8
F49F1.1	1457.08	1174.88	1433.27	1542.02	345.295	281.22	270.854	303.082	2.22239	4.83084e-76	1.44384e-73	WBGene00018643	drd-50
T07H3.3	19.6903	23.8502	13.808	24.0219	6.39434	7.9698	2.00633	1.07476	2.22171	8.89341e-05	0.00030605	WBGene00020326	math-38
F53H2.1	9.37632	22.8133	13.808	12.0109	1.82696	4.55417	4.01266	2.14952	2.22076	0.000528469	0.00157105	WBGene00010004	F53H2.1
R12B2.7	9.37632	10.3697	7.36427	6.46743	0.913478	1.13854	3.00949	2.14952	2.21963	0.00556031	0.0132507	WBGene00020021	R12B2.7
F58H7.1	13.1268	17.6284	13.808	12.9349	1.82696	2.27709	5.01582	3.22427	2.21934	0.000311893	0.000970877	WBGene00019067	F58H7.1
F27E5.3	6.56342	17.6284	3.68213	5.54351	0.913478	0	4.01266	2.14952	2.21713	0.0151813	0.0324238	WBGene00009193	F27E5.3
C39B10.3	12.1892	13.4806	6.44374	16.6305	0.913478	5.69271	1.00316	3.22427	2.21578	0.00202702	0.00532134	WBGene00008023	C39B10.3
C02F5.5	7.50106	5.18483	14.7285	9.23919	5.48087	0	1.00316	1.07476	2.21502	0.00995377	0.0223734	WBGene00015348	C02F5.5
F57C12.1	37.5053	62.218	34.9803	49.8916	0.913478	12.524	13.0411	13.9719	2.2107	8.84136e-07	4.1069e-06	WBGene00003554	nas-38
M163.2	24.3784	31.109	22.0928	36.9568	7.30782	10.2469	2.00633	5.37379	2.21066	2.91354e-06	1.26176e-05	WBGene00010936	ztf-14
F18F11.4	42.1934	34.2199	41.424	34.185	5.48087	5.69271	10.0316	11.8223	2.20877	1.53942e-08	8.96128e-08	WBGene00017577	F18F11.4
T28F3.6	12.1892	18.6654	7.36427	14.7827	1.82696	4.55417	1.00316	4.29903	2.20849	0.00106145	0.00296493	WBGene00012132	ifta-2
C08H9.1	32.8171	59.1071	30.3776	29.5654	8.2213	10.2469	11.0348	3.22427	2.20782	4.01249e-07	1.95167e-06	WBGene00007462	C08H9.1
K01A2.2	60.9461	40.4417	69.9606	45.272	15.5291	14.8011	11.0348	5.37379	2.20774	1.17242e-09	7.79991e-09	WBGene00001391	far-7
F15A4.8	13.1268	14.5175	4.60267	10.1631	2.74043	0	2.00633	4.29903	2.20706	0.00416407	0.0102464	WBGene00008842	chil-28
Y37E11B.7	67.5095	61.181	89.2918	84.0766	19.183	21.6323	15.0475	9.67282	2.20549	1.62034e-13	1.6248e-12	WBGene00021379	Y37E11B.7
Y45F10D.6	76.8858	72.5877	55.232	81.3049	21.9235	10.2469	12.038	17.1961	2.20425	5.79462e-13	5.49159e-12	WBGene00012886	Y45F10D.6
AH10.1	10.314	18.6654	11.9669	8.31527	0	7.9698	1.00316	2.14952	2.20415	0.00444712	0.0108721	WBGene00007082	acs-10
F58H10.1	102.202	106.808	80.0864	94.2397	19.183	19.3552	22.0696	22.5699	2.20402	1.12183e-18	1.76332e-17	WBGene00010291	F58H10.1
F53G12.7	30.0042	35.2569	31.2981	31.4132	5.48087	9.10834	8.02531	5.37379	2.20206	8.55972e-08	4.54385e-07	WBGene00000622	col-45
ZK938.4	6.56342	6.2218	7.36427	12.0109	3.65391	0	1.00316	2.14952	2.19446	0.00970936	0.0218901	WBGene00014161	arrd-5
B0344.2	31.8795	66.3659	40.5035	44.3481	10.9617	11.3854	11.0348	6.44855	2.19377	1.01362e-08	6.03022e-08	WBGene00006955	wrt-9
C23G10.6	564.454	401.306	503.532	492.449	132.454	81.9751	78.2468	135.42	2.19353	1.3369e-31	5.23904e-30	WBGene00016013	ugt-66
B0365.7	36.5676	49.7744	36.8213	36.9568	5.48087	6.83126	12.038	10.7476	2.19249	1.12814e-08	6.67582e-08	WBGene00007154	dhc-3
F54E7.6	3.75053	11.4066	11.9669	5.54351	1.82696	0	2.00633	3.22427	2.19169	0.0111172	0.0246836	WBGene00018829	F54E7.6
T02B11.4	60.9461	39.4047	41.424	49.8916	11.8752	15.9396	12.038	2.14952	2.19081	2.8702e-08	1.61313e-07	WBGene00020156	T02B11.4
F53G12.8	15.0021	24.8872	11.9669	13.8588	3.65391	3.41563	4.01266	3.22427	2.19032	0.000183038	0.000594444	WBGene00018773	F53G12.8
C23F12.3	9.37632	10.3697	11.9669	10.1631	1.82696	0	4.01266	3.22427	2.19015	0.00263216	0.00675844	WBGene00016008	C23F12.3
C46A5.1	26.2537	12.4436	13.808	17.5545	5.48087	5.69271	0	4.29903	2.18652	0.000379272	0.00115988	WBGene00016698	C46A5.1
Y34F4.4	241.909	267.537	263.273	243.915	52.9817	62.6199	66.2088	41.9156	2.18417	3.98624e-38	2.30042e-36	WBGene00021339	Y34F4.4
Y75B8A.33	9.37632	14.5175	12.8875	24.0219	2.74043	3.41563	2.00633	5.37379	2.18156	0.000488417	0.00146306	WBGene00013563	Y75B8A.33
F42G4.2	25.3161	27.9981	24.8544	14.7827	7.30782	7.9698	3.00949	2.14952	2.181	2.504e-05	9.41293e-05	WBGene00009641	F42G4.2
R13A5.10	24.3784	26.9611	31.2981	24.0219	7.30782	7.9698	6.01898	2.14952	2.18056	2.17009e-06	9.54031e-06	WBGene00020052	R13A5.10
C17H12.10	36.5676	40.4417	28.5365	38.8046	6.39434	7.9698	11.0348	6.44855	2.18022	3.25841e-08	1.81703e-07	WBGene00015935	C17H12.10
C50F4.2	9.37632	23.8502	11.9669	5.54351	3.65391	1.13854	4.01266	2.14952	2.17927	0.0025015	0.00645189	WBGene00008230	pfk-1.2
F59B1.10	66.5719	67.4028	89.2918	79.457	10.9617	13.6625	18.0569	24.7194	2.17679	1.85879e-13	1.85462e-12	WBGene00019101	F59B1.10
C30F2.2	3.75053	8.29574	8.2848	7.39135	2.74043	2.27709	0	1.07476	2.17651	0.0157081	0.0333922	WBGene00007816	C30F2.2
Y38F2AL.5	16.8774	24.8872	22.0928	23.098	8.2213	3.41563	5.01582	2.14952	2.17602	2.39049e-05	9.0082e-05	WBGene00021417	nhr-236
Y80D3A.8	7.50106	20.7393	7.36427	7.39135	0	4.55417	2.00633	3.22427	2.1737	0.00614993	0.0145158	WBGene00013586	Y80D3A.8
F09D12.1	30.0042	18.6654	28.5365	43.4242	6.39434	11.3854	6.01898	3.22427	2.17289	3.91652e-06	1.6581e-05	WBGene00001699	grd-10
Y49E10.24	17.815	12.4436	10.1259	10.1631	3.65391	2.27709	3.00949	2.14952	2.1717	0.000871087	0.00247918	WBGene00013043	arrd-16
F38B2.2	15.9397	12.4436	16.5696	14.7827	2.74043	3.41563	7.02215	0	2.1716	0.000651178	0.00189643	WBGene00009529	F38B2.2
F33H2.8	88.1374	57.0332	68.1195	95.1637	14.6156	12.524	24.0759	17.1961	2.17087	8.61419e-13	8.01204e-12	WBGene00009371	F33H2.8
Y32B12B.1	20.6279	26.9611	20.2517	25.8697	1.82696	5.69271	4.01266	9.67282	2.17085	1.76918e-05	6.79866e-05	WBGene00012521	Y32B12B.1
F14H8.6	95.6385	161.767	107.702	106.251	21.01	17.0781	31.0981	35.467	2.16885	2.37085e-15	2.85658e-14	WBGene00000562	cng-1
F35E8.10	30.9419	37.3308	45.1061	21.2501	7.30782	13.6625	6.01898	3.22427	2.16782	1.99258e-06	8.79275e-06	WBGene00009423	F35E8.10
K08F4.8	15.9397	10.3697	9.20534	15.7066	2.74043	5.69271	0	3.22427	2.16617	0.0016272	0.00436363	WBGene00003434	msp-38
Y46G5A.29	45.0063	67.4028	48.7883	55.4351	10.9617	11.3854	13.0411	12.8971	2.16456	3.1471e-11	2.47528e-10	WBGene00012917	Y46G5A.29
Y69H2.14	9841.38	8870.21	9895.74	10049.5	1735.61	2948.83	2272.17	1671.25	2.16403	2.42401e-44	1.94943e-42	WBGene00013489	col-42
Y76A2B.2	51.5698	103.697	46.9472	50.8155	13.7022	9.10834	14.0443	19.3456	2.16392	3.51529e-09	2.21294e-08	WBGene00013574	lron-13
F59E11.16	6.56342	16.5915	4.60267	9.23919	1.82696	2.27709	2.00633	2.14952	2.16079	0.00619977	0.0146163	WBGene00006146	str-87
Y53G8AL.1	60.0084	87.1052	66.2784	60.0547	18.2696	10.2469	18.0569	13.9719	2.15891	1.03795e-12	9.59154e-12	WBGene00021799	Y53G8AL.1
ZK856.14	26.2537	12.4436	19.3312	14.7827	5.48087	4.55417	3.00949	3.22427	2.15762	0.000115671	0.000389624	WBGene00044020	ZK856.14
F56B3.1	9183.17	9634.46	8965.08	9481.26	1547.43	3013.72	2038.43	1758.3	2.15704	1.96287e-39	1.2245e-37	WBGene00000677	col-103
C39E6.6	7.50106	12.4436	4.60267	2.77176	1.82696	0	2.00633	2.14952	2.15694	0.0212203	0.0435118	WBGene00003807	npr-1
Y24D9A.5	4.68816	15.5545	6.44374	10.1631	1.82696	1.13854	1.00316	4.29903	2.1559	0.00762855	0.0176304	NA	NA
K10C9.1	10.314	8.29574	11.0464	7.39135	0	2.27709	3.00949	3.22427	2.15584	0.00525653	0.0125994	WBGene00019623	K10C9.1
W05B2.7	28.129	27.9981	31.2981	26.7936	4.56739	5.69271	10.0316	5.37379	2.15472	7.60843e-07	3.55812e-06	NA	NA
ZK1251.6	28.129	25.9242	34.9803	36.0328	1.82696	22.7709	1.00316	3.22427	2.15417	0.000790974	0.00226956	WBGene00003463	msp-76
B0228.10	11.2516	35.2569	15.6491	12.0109	1.82696	4.55417	5.01582	5.37379	2.15406	0.000425537	0.00128995	WBGene00219780	B0228.10
K08C7.4	47.8192	46.6635	44.1856	37.8807	15.5291	6.83126	5.01582	11.8223	2.15378	8.98509e-09	5.38379e-08	WBGene00010647	K08C7.4
T20G5.13	9.37632	17.6284	6.44374	8.31527	1.82696	4.55417	1.00316	2.14952	2.15296	0.00404241	0.00997895	WBGene00011874	T20G5.13
C44B12.6	15.9397	30.072	27.616	22.1741	6.39434	5.69271	4.01266	5.37379	2.15274	9.08182e-06	3.64821e-05	WBGene00016639	C44B12.6
C17D12.6	30.9419	21.7763	13.808	14.7827	5.48087	2.27709	7.02215	3.22427	2.15223	0.000103538	0.000351519	WBGene00004963	spe-9
ZK470.14	25.3161	20.7393	16.5696	27.7176	6.39434	3.41563	7.02215	3.22427	2.15146	1.65575e-05	6.40704e-05	WBGene00219362	ZK470.14
Y57G11C.17	114.391	175.247	92.9739	108.099	34.7122	27.325	21.0664	26.869	2.15084	1.01292e-15	1.25286e-14	WBGene00013312	hhat-2
F53G12.3	20.6279	33.1829	28.5365	27.7176	6.39434	10.2469	3.00949	5.37379	2.15035	2.98477e-06	1.28953e-05	WBGene00018771	duox-2
F57B9.3	49.6945	48.7374	81.9275	77.6092	16.4426	13.6625	16.0506	11.8223	2.14959	3.25084e-11	2.55087e-10	WBGene00018997	F57B9.3
T03D8.5	53.445	109.918	70.8811	62.8265	23.7504	7.9698	13.0411	21.4952	2.14874	8.38577e-10	5.66931e-09	WBGene00001547	gcy-22
T15B7.4	662.906	538.186	661.864	789.027	104.136	163.95	188.595	142.943	2.1482	7.31173e-35	3.47315e-33	WBGene00000715	col-142
Y37E11B.10	9.37632	16.5915	17.4901	8.31527	0	6.83126	1.00316	4.29903	2.14594	0.00372371	0.00924199	WBGene00021381	Y37E11B.10
B0213.17	235.346	120.288	179.504	173.697	69.4243	44.4032	23.0728	22.5699	2.1457	9.01491e-12	7.53123e-11	WBGene00015046	nlp-34
F14F7.1	9398.82	9185.45	9657.32	9532.07	1686.28	2939.72	2292.23	1622.88	2.14526	1.07807e-41	7.73777e-40	WBGene00000673	col-98
ZK1010.4	58.1332	24.8872	43.2651	39.7285	4.56739	17.0781	6.01898	10.7476	2.14156	8.98053e-07	4.16574e-06	WBGene00014178	ZK1010.4
Y106G6G.1	38.4429	14.5175	27.616	23.098	8.2213	9.10834	3.00949	3.22427	2.14073	3.16287e-05	0.000116965	WBGene00013710	Y106G6G.1
ZK1320.5	3.75053	6.2218	15.6491	12.0109	0	6.83126	1.00316	1.07476	2.13981	0.0177926	0.0373282	WBGene00014255	ZK1320.5
T23B12.14	49.6945	99.5488	53.391	58.2069	13.7022	23.9094	7.02215	15.0466	2.1384	5.57883e-09	3.43003e-08	WBGene00220084	T23B12.14
M117.3	23.4408	21.7763	14.7285	12.9349	1.82696	4.55417	6.01898	4.29903	2.1383	0.000135141	0.000449206	WBGene00010919	M117.3
R03D7.3	82.5116	174.21	138.08	113.642	29.2313	30.7407	17.0538	38.6913	2.13808	1.1043e-13	1.12652e-12	WBGene00014814	R03D7.3
F56A11.4	8.43869	19.7024	7.36427	14.7827	1.82696	4.55417	3.00949	2.14952	2.13784	0.0017519	0.00466576	WBGene00018924	F56A11.4
Y17G7B.14	3.75053	6.2218	11.9669	9.23919	3.65391	2.27709	0	1.07476	2.13715	0.015108	0.0322844	WBGene00012467	arrd-8
B0331.2	7.50106	12.4436	4.60267	6.46743	3.65391	0	1.00316	2.14952	2.13453	0.0140508	0.0303262	WBGene00007141	pitr-4
F13A2.1	6.56342	10.3697	5.5232	4.61959	1.82696	1.13854	1.00316	2.14952	2.1337	0.015066	0.0322223	WBGene00269436	F13A2.14
E02H9.6	5.62579	16.5915	29.4571	13.8588	0	10.2469	4.01266	1.07476	2.13322	0.00612213	0.014457	WBGene00017104	E02H9.6
Y71H2B.4	1361.44	1100.22	1216.95	1178.92	321.544	373.442	191.604	222.475	2.13171	1.00116e-33	4.3583e-32	WBGene00022194	Y71H2B.4
T10B5.8	153.772	151.397	181.345	172.773	51.1548	36.4334	30.0949	32.2427	2.12848	1.09256e-24	2.7451e-23	WBGene00020394	T10B5.8
C03G6.3	38.4429	55.9962	34.0597	28.6415	7.30782	9.10834	12.038	7.52331	2.12447	8.997e-08	4.75997e-07	WBGene00005602	srj-14
F40F11.4	6.56342	17.6284	4.60267	7.39135	1.82696	2.27709	1.00316	3.22427	2.12251	0.00883726	0.0201327	WBGene00009589	F40F11.4
T01D3.1	530.7	1083.63	544.956	625.493	147.983	153.703	144.456	193.456	2.12238	2.02841e-23	4.67421e-22	WBGene00011326	T01D3.1
R12E2.7	60.9461	43.5526	46.9472	40.6524	7.30782	23.9094	3.00949	10.7476	2.12213	9.13784e-07	4.23577e-06	WBGene00020033	R12E2.7
F32B6.6	18.7526	16.5915	13.808	26.7936	0	14.8011	0	3.22427	2.12056	0.00750648	0.0173737	WBGene00003464	msp-77
K08C7.2	340.36	321.46	343.359	320.6	59.3761	97.9147	107.339	40.8408	2.12001	3.72572e-21	7.1738e-20	WBGene00001476	fmo-1
C56E6.1	30.9419	37.3308	20.2517	25.8697	10.0483	2.27709	8.02531	5.37379	2.11966	5.67021e-06	2.3426e-05	WBGene00006522	abcx-1
F35A5.3	9.37632	20.7393	11.9669	12.9349	0.913478	6.83126	1.00316	4.29903	2.11932	0.00181819	0.00482107	WBGene00000033	abu-10
R12B2.3	16.8774	13.4806	8.2848	18.4784	4.56739	0	4.01266	4.29903	2.11912	0.00109683	0.00305311	WBGene00020019	R12B2.3
F49H12.3	24.3784	26.9611	23.0133	19.4023	5.48087	5.69271	3.00949	7.52331	2.11637	8.9469e-06	3.5969e-05	WBGene00018654	F49H12.3
Y50D4A.6	21.5655	37.3308	34.0597	10.1631	5.48087	10.2469	6.01898	2.14952	2.11596	0.00012215	0.000409867	WBGene00195169	Y50D4A.6
R10F2.4	13.1268	15.5545	8.2848	31.4132	1.82696	10.2469	2.00633	2.14952	2.11239	0.00194039	0.00511334	WBGene00019995	R10F2.4
T23D8.13	27.1913	32.146	33.1392	24.0219	2.74043	9.10834	6.01898	9.67282	2.10757	2.15439e-06	9.47958e-06	WBGene00220087	T23D8.13
ZK1128.3	21.5655	33.1829	42.3445	30.4893	9.13478	5.69271	6.01898	8.59806	2.10683	8.33561e-07	3.88549e-06	WBGene00014229	ZK1128.3
W06F12.3	8.43869	18.6654	14.7285	12.0109	1.82696	6.83126	3.00949	1.07476	2.10579	0.00151818	0.00410222	WBGene00012307	W06F12.3
T10E9.3	142.52	142.064	119.669	147.827	28.3178	22.7709	31.0981	46.2146	2.10479	1.26676e-20	2.32724e-19	WBGene00020413	T10E9.3
Y53G8B.3	27.1913	35.2569	22.0928	16.6305	8.2213	3.41563	1.00316	10.7476	2.10386	8.85188e-05	0.000304673	WBGene00021819	Y53G8B.3
C34D4.15	123.767	85.0313	136.239	87.7723	21.9235	26.1865	21.0664	32.2427	2.10123	1.59603e-15	1.94763e-14	WBGene00000687	col-113
D1081.4	14.0645	6.2218	6.44374	7.39135	3.65391	0	4.01266	0	2.10043	0.0155905	0.0331704	WBGene00008382	D1081.4
B0379.7	7.50106	6.2218	11.0464	12.0109	0	7.9698	1.00316	0	2.09887	0.0226975	0.0461673	WBGene00007159	B0379.7
T24E12.5	250.348	325.608	278.922	232.828	60.2895	55.7886	81.2563	55.8874	2.09883	6.59358e-31	2.46547e-29	WBGene00020774	T24E12.5
C35D10.15	26.2537	20.7393	15.6491	25.8697	3.65391	10.2469	7.02215	0	2.09618	0.000199168	0.000642762	WBGene00016451	clec-6
ZC155.8	23.4408	41.4787	12.8875	22.1741	0	12.524	7.02215	4.29903	2.09561	0.00073053	0.00210973	WBGene00195016	srpr-2.1
C54C6.5	10.314	6.2218	4.60267	9.23919	2.74043	2.27709	2.00633	0	2.09486	0.0133609	0.0290345	WBGene00008287	C54C6.5
W05E7.3	72.1977	44.5896	64.4374	60.9787	10.9617	21.6323	13.0411	11.8223	2.09292	9.65015e-11	7.24304e-10	WBGene00001702	grd-13
Y39G8C.2	10.314	11.4066	3.68213	5.54351	0.913478	2.27709	2.00633	2.14952	2.0891	0.0128367	0.0280078	WBGene00012731	Y39G8C.2
W05B2.5	5458.89	5909.67	4822.68	5004.87	657.704	2009.53	1558.92	756.63	2.08897	4.47632e-08	2.45854e-07	WBGene00000668	col-93
C34B4.1	405.995	635.661	498.009	449.949	121.493	113.854	114.361	118.223	2.08641	2.0549e-39	1.27793e-37	WBGene00003143	max-1
F41H10.2	14.0645	14.5175	15.6491	13.8588	0.913478	9.10834	2.00633	2.14952	2.08565	0.00129389	0.00354498	WBGene00018315	F41H10.2
Y51A2D.11	818.553	516.41	717.096	711.418	198.225	146.872	151.478	153.69	2.08497	8.39474e-39	5.01805e-37	WBGene00013079	ttr-26
W06G6.17	67.5095	51.8483	94.815	61.9026	21.9235	13.6625	14.0443	15.0466	2.08496	3.20253e-11	2.51493e-10	WBGene00086565	W06G6.17
C31C9.7	68.4471	85.0313	79.1659	102.555	15.5291	33.0177	11.0348	20.4204	2.08495	8.98174e-12	7.50665e-11	WBGene00007841	C31C9.7
F22D3.9	14.0645	16.5915	14.7285	15.7066	1.82696	2.27709	5.01582	5.37379	2.08262	0.000358089	0.00110048	WBGene00199918	mir-8192
Y116F11B.1	73.1353	101.623	84.6891	85.0005	15.5291	15.9396	22.0696	27.9437	2.08243	1.1908e-14	1.32994e-13	WBGene00000920	daf-28
C07A12.2	21.5655	22.8133	9.20534	16.6305	2.74043	6.83126	5.01582	2.14952	2.08204	0.00035817	0.00110056	WBGene00015560	C07A12.2
ZK524.1	14.0645	20.7393	17.4901	8.31527	5.48087	4.55417	2.00633	2.14952	2.08147	0.000739111	0.00213174	WBGene00004958	spe-4
T06D8.2	9.37632	6.2218	11.9669	12.9349	0	5.69271	0	4.29903	2.08067	0.0119244	0.0262719	WBGene00011523	T06D8.2
T06D8.1	710.725	1583.45	827.56	777.94	175.388	209.492	243.769	296.633	2.07559	8.67716e-11	6.54463e-10	WBGene00011522	srap-1
T03D8.7	29.0666	18.6654	20.2517	30.4893	8.2213	6.83126	5.01582	3.22427	2.07161	1.41308e-05	5.52676e-05	WBGene00011394	T03D8.7
C06A12.4	12.1892	6.2218	6.44374	5.54351	1.82696	4.55417	1.00316	0	2.06783	0.0174656	0.0366997	WBGene00001550	gcy-27
T01D3.3	168.774	253.02	128.875	177.392	35.6256	43.2646	33.1044	62.336	2.06607	3.63542e-16	4.64874e-15	WBGene00011328	T01D3.3
B0213.5	23.4408	38.3678	28.5365	23.098	12.7887	1.13854	6.01898	6.44855	2.06491	2.72157e-05	0.000101697	WBGene00003768	nlp-30
F59B10.2	11.2516	14.5175	10.1259	11.087	4.56739	4.55417	2.00633	0	2.06437	0.0027289	0.00698764	WBGene00010318	F59B10.2
K02E2.4	13.1268	7.25877	6.44374	3.69568	0	1.13854	2.00633	4.29903	2.06374	0.0207658	0.0427112	WBGene00002118	ins-35
F54D1.1	6.56342	7.25877	2.7616	9.23919	0.913478	1.13854	2.00633	2.14952	2.06228	0.021876	0.0447189	WBGene00010046	F54D1.1
B0222.7	13.1268	13.4806	11.0464	5.54351	0.913478	2.27709	4.01266	3.22427	2.06144	0.00384049	0.00951805	WBGene00000718	col-145
ZK1320.14	11.2516	17.6284	2.7616	7.39135	1.82696	2.27709	1.00316	4.29903	2.0601	0.0108671	0.024182	WBGene00219292	ZK1320.14
R01E6.4	97.5137	110.955	81.9275	109.946	20.0965	27.325	18.0569	31.168	2.05986	3.41565e-16	4.3789e-15	WBGene00000051	acr-12
W04D2.2	6.56342	7.25877	5.5232	6.46743	1.82696	2.27709	0	2.14952	2.05958	0.0199657	0.0412816	WBGene00012242	srt-39
C18E3.4	7.50106	12.4436	12.8875	5.54351	2.74043	1.13854	2.00633	3.22427	2.05955	0.00568225	0.0135107	WBGene00015973	C18E3.4
F56F3.4	26.2537	44.5896	11.9669	15.7066	8.2213	9.10834	3.00949	3.22427	2.05834	0.000289221	0.000906929	WBGene00010155	F56F3.4
F59B10.3	13.1268	15.5545	12.8875	18.4784	1.82696	2.27709	5.01582	5.37379	2.05822	0.000504689	0.00150707	WBGene00010319	F59B10.3
F57C12.4	766.983	1064.97	782.454	755.766	197.311	223.154	194.614	194.531	2.05792	5.61289e-50	6.04291e-48	WBGene00003408	mrp-2
F55G11.6	10.314	8.29574	12.8875	6.46743	3.65391	1.13854	2.00633	2.14952	2.0578	0.00530333	0.0127048	WBGene00010126	F55G11.6
T26H5.4	23.4408	24.8872	23.0133	12.0109	10.9617	3.41563	3.00949	2.14952	2.05491	0.000289189	0.000906929	WBGene00012069	T26H5.4
K04G11.2	56.2579	82.9574	71.8016	56.3591	7.30782	19.3552	19.0601	19.3456	2.05358	1.81594e-10	1.31993e-09	WBGene00004764	sel-7
ZK993.2	6.56342	5.18483	5.5232	12.0109	2.74043	0	2.00633	2.14952	2.05308	0.016884	0.0355934	WBGene00022838	ZK993.2
C17C3.12	35.63	53.9223	38.6624	49.8916	7.30782	6.83126	22.0696	6.44855	2.05299	6.00134e-07	2.84712e-06	WBGene00015894	acdh-2
F08F3.8	26.2537	34.2199	23.9339	35.1089	8.2213	11.3854	5.01582	4.29903	2.05234	2.37971e-06	1.04184e-05	WBGene00017264	F08F3.8
K05C4.8	14.0645	23.8502	29.4571	15.7066	10.0483	2.27709	5.01582	2.14952	2.05197	0.000280473	0.000882398	WBGene00010584	K05C4.8
R07C12.2	449.126	519.52	412.399	449.025	126.973	93.3605	120.38	98.8777	2.05111	2.27412e-46	2.0606e-44	WBGene00019932	R07C12.2
T23F4.4	13.1268	15.5545	10.1259	12.9349	1.82696	5.69271	2.00633	3.22427	2.05104	0.00120315	0.00332228	WBGene00003545	nas-27
ZK678.3	14.0645	8.29574	16.5696	16.6305	2.74043	5.69271	2.00633	3.22427	2.05076	0.000949293	0.00267929	WBGene00014069	ZK678.3
Y32G9B.1	51.5698	87.1052	62.5963	64.6743	24.6639	6.83126	22.0696	9.67282	2.04706	1.0089e-08	6.0057e-08	WBGene00021309	Y32G9B.1
M03F8.5	15.9397	23.8502	11.0464	15.7066	7.30782	1.13854	5.01582	2.14952	2.0462	0.000678668	0.00196847	WBGene00019764	M03F8.5
K04A8.10	11.2516	17.6284	11.9669	13.8588	4.56739	1.13854	3.00949	4.29903	2.04594	0.000913151	0.0025864	WBGene00019379	K04A8.10
F35G8.1	7.50106	10.3697	9.20534	2.77176	1.82696	2.27709	1.00316	2.14952	2.04579	0.0155799	0.0331573	WBGene00018067	npr-7
F40E10.4	237.221	410.639	227.372	264.241	68.5108	53.5115	61.193	92.4292	2.04562	1.46867e-19	2.48606e-18	WBGene00004854	slt-1
D1086.20	7.50106	12.4436	9.20534	12.9349	3.65391	3.41563	3.00949	0	2.04535	0.00440179	0.0107705	WBGene00077448	D1086.20
R105.1	3.75053	14.5175	9.20534	15.7066	0.913478	5.69271	3.00949	1.07476	2.044	0.00805938	0.0185313	WBGene00020084	R105.1
F36A2.14	43.1311	47.7005	28.5365	27.7176	11.8752	7.9698	8.02531	7.52331	2.04027	3.28639e-07	1.61417e-06	WBGene00023490	F36A2.14
Y43D4A.5	7.50106	19.7024	11.9669	12.9349	0.913478	7.9698	2.00633	2.14952	2.0399	0.00344506	0.00861694	WBGene00012791	Y43D4A.5
Y81G3A.6	15.0021	5.18483	15.6491	18.4784	3.65391	2.27709	4.01266	3.22427	2.03988	0.00162608	0.00436258	WBGene00195150	Y81G3A.6
D1007.19	32.8171	22.8133	25.7749	20.3262	3.65391	6.83126	7.02215	7.52331	2.03846	8.74028e-06	3.51878e-05	WBGene00045048	D1007.19
K04A8.5	22.5032	13.4806	20.2517	20.3262	0	4.55417	10.0316	4.29903	2.03691	0.000708803	0.00205113	WBGene00019376	lipl-4
F23F12.12	572.893	417.898	567.049	511.851	147.983	143.456	103.326	109.625	2.03671	9.78005e-38	5.45531e-36	WBGene00017756	F23F12.12
Y73B6A.1	15.0021	20.7393	17.4901	18.4784	3.65391	5.69271	6.01898	2.14952	2.03616	0.000141485	0.000468612	WBGene00022228	Y73B6A.1
F11G11.13	8.43869	18.6654	6.44374	12.9349	2.74043	4.55417	4.01266	0	2.03608	0.00503074	0.0121301	WBGene00017388	F11G11.13
F40C5.3	7.50106	7.25877	12.8875	6.46743	0.913478	4.55417	2.00633	1.07476	2.03548	0.0101596	0.0227797	WBGene00001736	grl-27
C07F11.2	32.8171	34.2199	26.6955	31.4132	10.0483	6.83126	9.02847	4.29903	2.03292	7.14236e-07	3.35347e-06	WBGene00015570	C07F11.2
K05D4.4	25.3161	19.7024	19.3312	18.4784	9.13478	3.41563	3.00949	4.29903	2.03252	7.56169e-05	0.000262887	WBGene00010589	cyp-33D1
W06G6.20	35.63	18.6654	33.1392	13.8588	7.30782	10.2469	1.00316	6.44855	2.03144	0.000183216	0.000594829	WBGene00219308	W06G6.20
F10D2.11	1338	943.64	1204.06	1383.11	342.554	253.895	278.88	317.054	2.02843	3.87242e-46	3.44645e-44	WBGene00017336	ugt-41
C04G2.8	14.0645	24.8872	9.20534	12.9349	1.82696	12.524	1.00316	0	2.02767	0.00956942	0.0216138	WBGene00007307	spch-1
T02D1.4	9.37632	11.4066	9.20534	8.31527	0.913478	5.69271	3.00949	0	2.027	0.00855756	0.0195555	WBGene00011371	T02D1.4
D1079.1	8.43869	13.4806	11.0464	14.7827	9.13478	0	0	2.14952	2.02481	0.0136405	0.0295713	WBGene00017040	D1079.1
C56E10.3	12.1892	52.8853	23.0133	38.8046	19.183	1.13854	8.02531	2.14952	2.02338	0.00162735	0.00436363	WBGene00016976	C56E10.3
F19C7.8	55.3203	76.7356	59.8347	68.37	10.0483	18.2167	20.0633	16.1214	2.02295	1.63462e-11	1.33278e-10	WBGene00017597	F19C7.8
Y49E10.10	7.50106	16.5915	16.5696	5.54351	3.65391	4.55417	0	3.22427	2.0228	0.00649494	0.0152403	WBGene00013033	Y49E10.10
C10H11.3	1443.95	977.86	1162.63	1301.8	397.363	250.479	260.823	294.484	2.01973	4.58866e-36	2.35007e-34	WBGene00015692	ugt-25
C14A11.5	6.56342	16.5915	11.0464	8.31527	0.913478	3.41563	1.00316	5.37379	2.01967	0.00634434	0.0149219	WBGene00015750	C14A11.5
C06B3.2	56.2579	90.2161	55.232	57.283	11.8752	13.6625	20.0633	18.2709	2.01933	1.68718e-10	1.22947e-09	WBGene00007361	oac-3
T02C5.5	455.689	784.984	511.817	553.427	109.617	126.378	157.497	176.26	2.01774	5.45073e-26	1.49522e-24	WBGene00006742	unc-2
K07E12.1	1001.39	2449.32	1076.1	1012.62	186.349	307.407	338.066	537.379	2.01666	6.11701e-06	2.51371e-05	WBGene00000998	dig-1
T22F3.12	11.2516	16.5915	11.9669	5.54351	2.74043	1.13854	5.01582	2.14952	2.0141	0.00415803	0.0102341	WBGene00044705	T22F3.12
C05E7.3	19.6903	14.5175	9.20534	24.0219	0.913478	3.41563	3.00949	9.67282	2.01318	0.00153131	0.00413547	WBGene00007345	C05E7.3
T05F1.7	6.56342	15.5545	11.9669	7.39135	0	1.13854	8.02531	1.07476	2.01196	0.0168235	0.035477	WBGene00011492	T05F1.7
novel.85	134.081	178.358	138.08	138.588	33.7987	20.4938	49.155	41.9156	2.01152	1.58703e-17	2.25221e-16	NA	NA
T04B2.2	11.2516	11.4066	5.5232	12.9349	3.65391	1.13854	1.00316	4.29903	2.01087	0.00573115	0.0136205	WBGene00001487	frk-1
Y68A4A.12	16.8774	6.2218	11.0464	14.7827	3.65391	0	3.00949	5.37379	2.00881	0.00394634	0.00976226	WBGene00014944	Y68A4A.12
R03D7.5	11.2516	6.2218	11.0464	4.61959	0.913478	2.27709	3.00949	2.14952	2.00648	0.0113946	0.0252347	WBGene00010991	R03D7.5
Y53F4B.32	105.015	64.2919	88.3712	65.5982	25.5774	19.3552	18.0569	17.1961	2.00532	2.55741e-12	2.26904e-11	WBGene00001777	gst-29
C39B10.2	7.50106	10.3697	13.808	18.4784	0.913478	5.69271	3.00949	3.22427	2.00368	0.00280168	0.00715517	WBGene00008022	lgc-41
C43C3.2	20.6279	13.4806	16.5696	23.098	5.48087	4.55417	3.00949	5.37379	2.00319	0.000143053	0.000473258	WBGene00008065	npr-18
Y18H1A.13	2.8129	9.3327	10.1259	6.46743	1.82696	1.13854	2.00633	2.14952	2.00278	0.0186322	0.0388738	WBGene00000623	col-46
F54G2.4	8.43869	10.3697	5.5232	12.9349	1.82696	3.41563	2.00633	2.14952	2.00275	0.00653399	0.0153159	WBGene00219971	F54G2.4
H25P06.5	9.37632	30.072	15.6491	16.6305	0	6.83126	6.01898	5.37379	2.00156	0.00173601	0.00462836	WBGene00219319	H25P06.5
F38B7.2	94.7008	87.1052	77.3248	82.2288	31.0582	11.3854	14.0443	27.9437	2.00145	8.65188e-12	7.24912e-11	WBGene00009533	F38B7.2
K09F6.9	309.419	818.167	380.18	456.416	76.7321	122.963	153.484	137.569	2.00138	1.10393e-07	5.78092e-07	WBGene00019592	K09F6.9
T01G9.3	205.341	304.868	183.186	161.686	52.9817	50.0959	43.136	67.7098	1.99844	4.49105e-18	6.67656e-17	WBGene00011345	dma-1
B0244.5	32.8171	27.9981	30.3776	39.7285	9.13478	9.10834	6.01898	8.59806	1.9974	4.32242e-07	2.09074e-06	WBGene00015080	B0244.5
Y54F10BM.11	18.7526	22.8133	11.0464	23.098	10.9617	2.27709	3.00949	2.14952	1.99725	0.000796557	0.00228329	WBGene00021865	fbxa-66
Y102A5C.4	28.129	25.9242	21.1723	23.098	6.39434	4.55417	4.01266	9.67282	1.99664	1.37153e-05	5.37262e-05	WBGene00013613	Y102A5C.4
C45B2.4	12.1892	26.9611	20.2517	32.3372	11.8752	3.41563	5.01582	2.14952	1.99535	0.000339982	0.00104967	WBGene00001587	ggr-2
F44A2.2	19.6903	26.9611	22.0928	20.3262	10.0483	5.69271	3.00949	3.22427	1.99517	6.37246e-05	0.000224386	WBGene00018402	kvs-3
C06C6.4	91.8879	87.1052	78.2454	83.1527	30.1448	12.524	14.0443	27.9437	1.99472	2.1627e-12	1.93513e-11	WBGene00003653	nhr-63
F59B1.7	9.37632	4.14787	8.2848	14.7827	3.65391	3.41563	0	2.14952	1.99432	0.0125582	0.0274958	WBGene00005932	srx-41
Y46G5A.6	75.0106	130.658	94.815	113.642	18.2696	27.325	38.1202	20.4204	1.99312	1.3315e-12	1.21583e-11	WBGene00012898	Y46G5A.6
F44G3.2	839.181	713.433	863.461	884.19	260.341	148.011	183.579	235.372	1.99293	3.14257e-36	1.62191e-34	WBGene00009706	argk-1
C52A11.2	8.43869	20.7393	11.0464	9.23919	2.74043	3.41563	2.00633	4.29903	1.99264	0.0025834	0.00664944	WBGene00008256	glb-12
Y71D11A.5	24.3784	29.0351	20.2517	24.0219	6.39434	5.69271	9.02847	3.22427	1.99244	1.59016e-05	6.16871e-05	WBGene00022106	lgc-46
F58E2.2	15.0021	4.14787	10.1259	11.087	2.74043	1.13854	3.00949	3.22427	1.99011	0.00653412	0.0153159	WBGene00019046	F58E2.2
Y73B3B.1	32.8171	68.4398	34.9803	36.9568	7.30782	10.2469	7.02215	19.3456	1.98801	1.96809e-06	8.69042e-06	WBGene00022223	Y73B3B.1
F41G4.7	30.9419	62.218	54.3115	35.1089	3.65391	14.8011	12.038	16.1214	1.98783	1.62966e-06	7.29902e-06	WBGene00018310	F41G4.7
Y4C6B.2	172.524	177.321	183.186	180.164	70.3378	34.1563	34.1076	39.766	1.98632	4.64087e-19	7.53718e-18	WBGene00021156	Y4C6B.2
Y106G6D.3	14.0645	26.9611	6.44374	13.8588	4.56739	6.83126	3.00949	1.07476	1.98497	0.00250576	0.00646207	WBGene00013700	Y106G6D.3
F19B10.4	26.2537	37.3308	33.1392	25.8697	3.65391	5.69271	10.0316	11.8223	1.98302	4.5363e-06	1.90359e-05	WBGene00017586	F19B10.4
F11A5.15	71.26	48.7374	63.5168	76.6853	27.4043	17.0781	6.01898	15.0466	1.98074	1.89096e-08	1.08812e-07	WBGene00008680	F11A5.15
T11A5.6	129.393	179.395	160.173	128.425	48.4143	43.2646	29.0918	30.0932	1.98057	1.93628e-18	2.98033e-17	WBGene00011705	clp-9
R13H4.3	118.142	106.808	151.888	152.447	33.7987	31.8792	32.1012	36.5418	1.98001	2.84748e-19	4.70857e-18	WBGene00011262	pho-8
F40D4.13	54.3827	95.401	67.199	54.5112	19.183	18.2167	13.0411	18.2709	1.97921	1.68648e-10	1.22941e-09	WBGene00009572	F40D4.13
Y39G8C.4	5.62579	7.25877	11.9669	3.69568	0.913478	2.27709	2.00633	2.14952	1.97889	0.0198483	0.0410644	WBGene00000662	col-87
F31F6.8	8.43869	15.5545	9.20534	14.7827	5.48087	2.27709	2.00633	2.14952	1.97867	0.0028727	0.00731135	WBGene00044138	sssh-1
F47A4.1	52.5074	78.8095	63.5168	49.8916	12.7887	18.2167	10.0316	21.4952	1.97839	7.46097e-10	5.07321e-09	WBGene00009799	lgc-47
Y108F1.4	13.1268	11.4066	13.808	13.8588	2.74043	1.13854	6.01898	3.22427	1.97834	0.00148868	0.00402796	WBGene00022432	math-43
Y66A7A.6	1947.46	1394.72	1614.62	1701.86	425.681	437.2	370.167	457.847	1.97827	2.62366e-60	4.52921e-58	WBGene00001633	gly-8
C30E1.9	851.37	1198.73	939.865	1118.87	218.321	193.552	306.968	326.726	1.97413	6.19011e-31	2.33486e-29	WBGene00022951	C30E1.9
C56E6.5	31.8795	26.9611	20.2517	8.31527	10.0483	4.55417	3.00949	4.29903	1.97405	0.000525814	0.00156362	WBGene00016973	abch-1
C08H9.11	13.1268	13.4806	16.5696	21.2501	3.65391	3.41563	4.01266	5.37379	1.97379	0.000377777	0.00115567	WBGene00007470	chil-5
R01H2.8	14.0645	9.3327	6.44374	10.1631	3.65391	2.27709	2.00633	2.14952	1.97284	0.00521307	0.012508	WBGene00045190	R01H2.8
F16D3.1	39.3805	54.9592	52.4704	65.5982	11.8752	7.9698	20.0633	13.9719	1.97165	7.42785e-09	4.50779e-08	WBGene00006531	tba-5
T28C6.1	486.631	684.398	385.704	417.611	97.7421	171.92	92.2911	142.943	1.97114	2.41337e-19	4.01393e-18	WBGene00012118	grsp-2
B0213.15	348.799	236.428	303.776	375.111	89.5208	71.7282	77.2436	83.8311	1.96994	1.22901e-28	3.99529e-27	WBGene00015044	cyp-34A9
F20G2.5	111.578	97.4749	92.0534	78.5331	17.3561	27.325	29.0918	23.6447	1.96991	6.42808e-15	7.39358e-14	WBGene00008988	F20G2.5
T11F9.10	8.43869	12.4436	8.2848	23.098	2.74043	4.55417	5.01582	1.07476	1.96916	0.00345326	0.00863449	WBGene00011712	T11F9.10
Y71A12B.8	23.4408	15.5545	4.60267	12.9349	3.65391	4.55417	2.00633	4.29903	1.96846	0.00294706	0.00748255	WBGene00013505	Y71A12B.8
T20D4.10	99.389	58.0701	101.259	79.457	29.2313	20.4938	18.0569	18.2709	1.96803	7.18832e-12	6.09167e-11	WBGene00020616	T20D4.10
C18C4.9	9.37632	37.3308	18.4107	28.6415	2.74043	7.9698	7.02215	6.44855	1.96788	0.000343326	0.00105901	WBGene00015969	glb-6
T25F10.5	30.9419	35.2569	30.3776	30.4893	11.8752	3.41563	8.02531	8.59806	1.9676	1.47348e-06	6.63811e-06	WBGene00000244	bbs-8
K08D10.5	7.50106	13.4806	7.36427	19.4023	4.56739	3.41563	3.00949	1.07476	1.96754	0.00423507	0.0104007	WBGene00019529	K08D10.5
Y73B3B.2	19.6903	17.6284	23.9339	26.7936	5.48087	4.55417	5.01582	7.52331	1.96656	3.66753e-05	0.000133994	WBGene00022224	set-28
F35B3.4	27.1913	22.8133	5.5232	29.5654	1.82696	4.55417	8.02531	7.52331	1.96589	0.001203	0.00332228	WBGene00018031	F35B3.4
T04A6.3	12.1892	8.29574	18.4107	12.9349	4.56739	3.41563	1.00316	4.29903	1.96567	0.00212491	0.00555717	WBGene00020202	T04A6.3
Y53G8AL.4	26.2537	16.5915	15.6491	18.4784	2.74043	7.9698	4.01266	5.37379	1.96518	0.0001796	0.00058394	WBGene00050917	Y53G8AL.4
ZK512.8	10.314	6.2218	5.5232	10.1631	2.74043	4.55417	0	1.07476	1.96493	0.0175591	0.0368769	WBGene00013987	ZK512.8
Y58A7A.6	29.0666	22.8133	21.1723	24.0219	3.65391	7.9698	4.01266	9.67282	1.96386	2.57145e-05	9.64837e-05	WBGene00021980	glb-32
ZK328.7	30.9419	55.9962	40.5035	58.2069	6.39434	9.10834	13.0411	19.3456	1.96329	4.13338e-07	2.00608e-06	WBGene00022696	ift-139
H05C05.4	79.6987	59.1071	105.861	55.4351	28.3178	14.8011	15.0475	18.2709	1.96234	1.02999e-09	6.89588e-09	WBGene00194747	H05C05.4
K03B8.9	37.5053	59.1071	34.0597	54.5112	10.0483	14.8011	9.02847	13.9719	1.96117	4.77968e-08	2.62084e-07	WBGene00000951	deg-3
C07E3.5	10.314	17.6284	10.1259	21.2501	5.48087	1.13854	3.00949	5.37379	1.96065	0.00148109	0.00400794	WBGene00007416	ceh-57
K02G10.15	50.6321	50.8114	46.0267	57.283	10.0483	14.8011	11.0348	17.1961	1.96056	7.94017e-10	5.38442e-09	WBGene00206361	K02G10.15
ZK177.3	15.0021	22.8133	12.8875	21.2501	5.48087	6.83126	4.01266	2.14952	1.95987	0.000307455	0.000959152	WBGene00022671	ZK177.3
F20A1.10	1008.89	993.414	996.938	938.702	263.082	257.311	222.702	269.764	1.95935	3.43245e-86	1.29688e-83	WBGene00017621	F20A1.10
C27A7.4	53.445	111.992	76.4043	59.1308	18.2696	19.3552	12.038	27.9437	1.95795	3.51957e-09	2.21494e-08	WBGene00000490	che-11
F39D8.4	11.2516	36.2938	30.3776	16.6305	2.74043	13.6625	2.00633	6.44855	1.95611	0.00101185	0.00284064	WBGene00003532	nas-13
F52F12.2	8.43869	6.2218	8.2848	9.23919	0	1.13854	3.00949	4.29903	1.95597	0.0161606	0.0342233	WBGene00000640	col-64
R07E5.5	10.314	9.3327	11.0464	16.6305	3.65391	2.27709	4.01266	2.14952	1.95504	0.00247241	0.00638427	WBGene00011113	R07E5.5
Y77E11A.14	46.8816	43.5526	42.3445	35.1089	10.0483	13.6625	7.02215	12.8971	1.95494	2.92617e-08	1.6432e-07	WBGene00022314	Y77E11A.14
R06C1.6	190.339	240.576	185.948	206.958	58.4626	40.9875	54.1708	58.0369	1.95368	7.55856e-27	2.20642e-25	WBGene00011060	R06C1.6
F38A3.1	135.957	124.436	109.544	131.196	24.6639	36.4334	46.1455	22.5699	1.95163	2.20825e-16	2.87144e-15	WBGene00000657	col-81
M162.2	82.5116	62.218	89.2918	109.946	35.6256	18.2167	15.0475	19.3456	1.95107	1.4744e-10	1.08461e-09	WBGene00010928	clec-258
C15A11.2	5.62579	20.7393	5.5232	11.087	5.48087	1.13854	0	4.29903	1.94806	0.0166878	0.0352182	WBGene00007597	C15A11.2
T28F3.5	83.4492	120.288	84.6891	80.3809	27.4043	30.7407	18.0569	19.3456	1.94781	3.05847e-13	2.98034e-12	WBGene00012131	T28F3.5
F41B5.11	68.4471	115.103	49.7088	71.1418	22.8369	15.9396	15.0475	24.7194	1.94776	1.92161e-09	1.24814e-08	WBGene00023039	F41B5.11
C06C3.9	14.0645	21.7763	18.4107	5.54351	4.56739	5.69271	1.00316	4.29903	1.94744	0.00259963	0.00668605	WBGene00014668	C06C3.9
F18C12.1	113.453	232.281	110.464	114.566	31.9717	21.6323	34.1076	60.1864	1.94649	9.57064e-10	6.44425e-09	WBGene00000485	che-3
C32B5.8	17.815	11.4066	8.2848	9.23919	3.65391	0	5.01582	3.22427	1.94503	0.00500194	0.0120665	WBGene00016301	fbxc-6
Y73B3A.17	13.1268	19.7024	23.0133	12.0109	3.65391	6.83126	2.00633	5.37379	1.94492	0.00057354	0.00169248	WBGene00023191	Y73B3A.17
Y53F4B.35	26.2537	15.5545	22.0928	22.1741	8.2213	4.55417	4.01266	5.37379	1.9449	6.68952e-05	0.000234766	WBGene00001779	gst-31
Y43F8B.23	13.1268	22.8133	16.5696	6.46743	3.65391	1.13854	6.01898	4.29903	1.94479	0.00230946	0.00599832	WBGene00194815	Y43F8B.23
R11E3.1	48.7569	102.66	44.1856	74.8374	23.7504	10.2469	9.02847	26.869	1.94353	5.99476e-07	2.84467e-06	WBGene00020003	R11E3.1
W03F9.11	5.62579	15.5545	14.7285	24.9458	0	6.83126	4.01266	5.37379	1.94232	0.00518315	0.0124437	WBGene00044512	W03F9.11
R11D1.12	10.314	10.3697	19.3312	11.087	4.56739	4.55417	1.00316	3.22427	1.94104	0.00252437	0.00650586	WBGene00045336	R11D1.12
W02A2.4	6.56342	13.4806	21.1723	14.7827	1.82696	5.69271	2.00633	5.37379	1.94069	0.00261316	0.00671654	WBGene00012189	W02A2.4
C03H5.6	45.944	48.7374	38.6624	48.0438	10.9617	10.2469	11.0348	15.0466	1.94052	5.46312e-09	3.36198e-08	WBGene00015408	C03H5.6
R02E12.8	6.56342	9.3327	16.5696	6.46743	3.65391	0	1.00316	5.37379	1.94017	0.0144367	0.0310321	WBGene00000049	acr-10
B0024.8	65.6342	73.6246	71.8016	60.9787	21.9235	26.1865	10.0316	12.8971	1.94007	1.50756e-10	1.10501e-09	WBGene00000491	che-12
ZK1025.1	6.56342	5.18483	7.36427	8.31527	1.82696	2.27709	2.00633	1.07476	1.93693	0.0186398	0.0388838	WBGene00014992	ZK1025.1
F48D6.3	8.43869	8.29574	14.7285	7.39135	4.56739	3.41563	1.00316	1.07476	1.93587	0.00864825	0.019738	WBGene00001957	hlh-13
K03B4.4	32.8171	36.2938	39.5829	62.8265	13.7022	10.2469	11.0348	9.67282	1.93509	1.87361e-07	9.50091e-07	WBGene00019355	K03B4.4
C37H5.9	601.96	537.149	545.876	570.058	172.647	132.071	111.351	173.036	1.93486	1.25309e-40	8.59353e-39	WBGene00003528	nas-9
ZC412.1	10.314	9.3327	19.3312	20.3262	2.74043	7.9698	4.01266	1.07476	1.93351	0.00228949	0.00595261	WBGene00013883	npr-13
F28G4.5	35.63	36.2938	32.2187	33.2611	10.0483	5.69271	2.00633	18.2709	1.93347	1.97678e-05	7.54431e-05	WBGene00009230	oac-18
F08F3.7	1010.77	919.79	916.852	954.408	266.736	245.925	260.823	221.4	1.93218	2.21905e-80	7.28468e-78	WBGene00000373	cyp-14A5
Y42A5A.2	100.327	133.769	93.8944	107.175	30.1448	35.2948	28.0886	20.4204	1.93217	8.51008e-16	1.05782e-14	WBGene00012777	lact-8
C03C11.2	12.1892	16.5915	23.9339	17.5545	4.56739	3.41563	4.01266	6.44855	1.93003	0.00033156	0.00102731	WBGene00001483	fog-3
Y69H2.9	193.152	180.432	194.233	206.034	67.5974	46.6803	54.1708	33.3175	1.92946	1.65227e-22	3.56922e-21	WBGene00013484	Y69H2.9
Y73F8A.19	38.4429	48.7374	40.5035	33.2611	10.0483	11.3854	6.01898	15.0466	1.92789	1.57262e-07	8.07068e-07	WBGene00006441	cpna-4
C25F9.12	15.9397	19.7024	15.6491	30.4893	6.39434	3.41563	2.00633	9.67282	1.92699	0.000370352	0.00113416	WBGene00045412	C25F9.12
F36H9.7	9.37632	11.4066	8.2848	10.1631	0.913478	0	3.00949	6.44855	1.92539	0.0114022	0.0252465	WBGene00018115	F36H9.7
C43E11.5	9.37632	26.9611	16.5696	22.1741	2.74043	7.9698	5.01582	4.29903	1.92447	0.000573215	0.00169177	WBGene00016605	C43E11.5
C45G7.5	155.647	185.617	162.934	177.392	46.5874	47.8188	35.1107	50.5136	1.92245	8.92282e-25	2.26177e-23	WBGene00000402	cdh-10
Y41D4B.15	23.4408	14.5175	29.4571	25.8697	6.39434	5.69271	3.00949	9.67282	1.92234	8.12359e-05	0.000281104	WBGene00021517	Y41D4B.15
Y54E2A.1	15.0021	20.7393	18.4107	12.0109	5.48087	5.69271	2.00633	4.29903	1.92039	0.000520741	0.00154992	WBGene00013187	npr-34
C17A2.8	15.9397	14.5175	13.808	6.46743	2.74043	3.41563	3.00949	4.29903	1.92026	0.00240543	0.00622658	WBGene00003662	nhr-72
C09G5.5	18724.5	22232.6	18611.3	19049.4	3667.61	6602.41	6215.6	4293.66	1.91984	5.30747e-32	2.11717e-30	WBGene00000656	col-80
Y34F4.3	32.8171	7.25877	13.808	12.0109	5.48087	4.55417	1.00316	6.44855	1.91962	0.00336409	0.00843023	WBGene00021338	Y34F4.3
D1005.3	663.843	867.941	739.189	862.94	186.349	222.016	189.598	232.148	1.91883	3.22678e-48	3.16746e-46	WBGene00016997	cebp-1
Y67D8C.6	26.2537	23.8502	19.3312	15.7066	5.48087	5.69271	8.02531	3.22427	1.91759	9.28941e-05	0.000318474	WBGene00022070	Y67D8C.6
H36L18.1	23.4408	33.1829	26.6955	25.8697	3.65391	7.9698	9.02847	8.59806	1.91362	9.93577e-06	3.96579e-05	WBGene00010423	zmp-5
F54D7.3	15.0021	29.0351	24.8544	23.098	8.2213	4.55417	7.02215	4.29903	1.9121	6.40864e-05	0.000225581	WBGene00018798	gnrr-1
Y73B6BL.28	9.37632	9.3327	8.2848	12.0109	1.82696	1.13854	0	7.52331	1.9118	0.015099	0.0322721	WBGene00022249	Y73B6BL.28
T05A1.5	30.0042	39.4047	28.5365	31.4132	15.5291	5.69271	6.01898	6.44855	1.91179	5.69709e-06	2.35225e-05	WBGene00011456	T05A1.5
C53A3.2	587.895	633.587	613.996	672.613	203.706	117.27	117.37	227.849	1.91064	2.90243e-23	6.62727e-22	WBGene00016892	pgph-3
C08H9.14	59.0708	52.8853	43.2651	46.1959	12.7887	17.0781	9.02847	15.0466	1.90977	3.85609e-09	2.41684e-08	WBGene00007473	chil-8
C15A11.5	15.9397	33.1829	25.7749	21.2501	1.82696	17.0781	2.00633	5.37379	1.90698	0.00129949	0.00355787	WBGene00000596	col-7
M04C9.5	42.1934	53.9223	31.2981	33.2611	11.8752	6.83126	15.0475	8.59806	1.90653	5.33494e-07	2.54909e-06	WBGene00001121	dyf-5
Y38E10A.17	16.8774	27.9981	22.0928	19.4023	3.65391	13.6625	3.00949	3.22427	1.90471	0.000401863	0.00122355	WBGene00012595	Y38E10A.17
T26H2.8	9.37632	7.25877	10.1259	8.31527	0.913478	3.41563	1.00316	4.29903	1.90434	0.0110895	0.0246303	WBGene00005653	srr-2
T08G5.10	1312.68	1055.63	1144.22	935.006	324.285	349.533	237.75	277.288	1.9041	2.20928e-40	1.47469e-38	WBGene00003474	mtl-2
F59B10.6	43.1311	45.6265	22.0928	27.7176	10.0483	4.55417	2.00633	20.4204	1.90333	0.000229172	0.000730302	WBGene00010322	F59B10.6
ZK721.4	11.2516	16.5915	3.68213	10.1631	3.65391	1.13854	5.01582	1.07476	1.90322	0.0116524	0.0257412	WBGene00022811	ZK721.4
B0250.18	6.56342	12.4436	4.60267	11.087	1.82696	2.27709	3.00949	2.14952	1.9031	0.0121289	0.0266898	WBGene00206505	B0250.18
M117.4	33.7547	41.4787	42.3445	41.5764	2.74043	11.3854	16.0506	12.8971	1.90211	1.94405e-06	8.59561e-06	WBGene00010920	M117.4
F41E7.8	610.398	450.044	447.379	685.548	171.734	202.661	98.3101	116.074	1.89868	9.76835e-19	1.55001e-17	WBGene00009624	cnc-8
Y32B12C.1	60.9461	81.9204	79.1659	69.2939	28.3178	13.6625	19.0601	16.1214	1.89803	3.18863e-11	2.50598e-10	WBGene00012525	Y32B12C.1
F55A12.6	6.56342	13.4806	13.808	8.31527	2.74043	1.13854	1.00316	6.44855	1.89679	0.00902917	0.0205185	WBGene00018865	F55A12.6
Y39A3CL.2	285.04	381.604	320.346	354.785	73.0782	87.6678	100.316	99.9525	1.89635	1.26381e-32	5.23972e-31	WBGene00006513	rimb-1
C28G1.2	76.8858	50.8114	59.8347	60.9787	26.4909	14.8011	15.0475	9.67282	1.8962	4.32594e-09	2.69698e-08	WBGene00016187	C28G1.2
Y41E3.2	30.0042	22.8133	16.5696	12.0109	5.48087	12.524	2.00633	2.14952	1.89579	0.00123187	0.00339449	WBGene00001066	dpy-4
Y18H1A.11	64.6966	64.2919	44.1856	60.9787	10.0483	11.3854	17.0538	24.7194	1.89523	7.32457e-09	4.45278e-08	WBGene00021215	Y18H1A.11
T26E4.15	11.2516	4.14787	7.36427	14.7827	2.74043	1.13854	5.01582	1.07476	1.89499	0.014124	0.0304711	WBGene00012055	srsx-36
Y38E10A.15	35.63	20.7393	29.4571	21.2501	5.48087	9.10834	9.02847	5.37379	1.89495	2.03765e-05	7.76773e-05	WBGene00012593	nspe-7
T19C3.7	6.56342	13.4806	8.2848	6.46743	1.82696	3.41563	1.00316	3.22427	1.89412	0.0121552	0.0267367	WBGene00020565	T19C3.7
ZK131.2	10.314	8.29574	12.8875	6.46743	2.74043	2.27709	3.00949	2.14952	1.89387	0.00731126	0.0169748	WBGene00001899	his-25
ZK337.1	4727.54	6272.61	5203.78	5221.07	1317.23	1373.08	1460.61	1618.59	1.89289	3.44413e-69	7.92744e-67	WBGene00013969	tep-1
F33E2.4	13.1268	13.4806	18.4107	12.0109	1.82696	2.27709	8.02531	3.22427	1.89128	0.00192985	0.00508825	WBGene00009360	F33E2.4
R13A5.4	13.1268	17.6284	8.2848	14.7827	2.74043	2.27709	0	9.67282	1.88623	0.00762884	0.0176304	WBGene00020048	lgc-12
C25F9.6	13.1268	5.18483	8.2848	7.39135	1.82696	1.13854	3.00949	3.22427	1.88573	0.0132022	0.028727	WBGene00007726	C25F9.6
F36A2.12	15.9397	14.5175	11.0464	12.0109	2.74043	3.41563	1.00316	7.52331	1.88323	0.00262915	0.00675331	WBGene00009459	F36A2.12
F54C9.7	28.129	34.2199	29.4571	22.1741	8.2213	11.3854	5.01582	6.44855	1.8818	8.80159e-06	3.54275e-05	WBGene00010043	F54C9.7
F22B7.1	64.6966	69.4768	65.3579	56.3591	22.8369	15.9396	11.0348	19.3456	1.88007	1.01256e-10	7.57438e-10	WBGene00017692	F22B7.1
Y106G6G.6	19.6903	29.0351	18.4107	15.7066	8.2213	4.55417	1.00316	8.59806	1.87877	0.000456953	0.00137663	NA	NA
Y40B10A.7	97.5137	44.5896	104.02	69.2939	31.9717	11.3854	15.0475	26.869	1.87835	1.25468e-07	6.51074e-07	WBGene00021492	comt-5
ZC47.8	22.5032	42.5156	31.2981	36.0328	9.13478	9.10834	6.01898	11.8223	1.8767	3.52112e-06	1.50086e-05	WBGene00014978	ZC47.8
K08E5.3	2000.91	3446.88	2276.48	2274.69	577.318	588.627	739.332	818.966	1.87589	1.30073e-28	4.22158e-27	WBGene00003482	mua-3
C27C7.3	157.522	317.312	178.584	165.381	31.0582	53.5115	69.2183	69.8593	1.87499	1.4057e-11	1.15177e-10	WBGene00003664	nhr-74
T09H2.1	522.261	427.23	498.929	479.514	125.146	91.0834	118.373	191.307	1.87416	1.71946e-24	4.26669e-23	WBGene00020386	cyp-34A4
W02A2.8	9.37632	6.2218	13.808	15.7066	4.56739	6.83126	1.00316	0	1.87413	0.0124696	0.0273228	WBGene00012191	W02A2.8
Y17G9A.2	27.1913	33.1829	23.0133	17.5545	10.0483	6.83126	6.01898	4.29903	1.87389	4.52317e-05	0.000162937	WBGene00021195	Y17G9A.2
T01D3.6	3481.43	3122.31	3099.44	2848.44	857.756	811.781	860.715	896.348	1.87281	1.43697e-99	7.77712e-97	WBGene00011330	T01D3.6
W03H9.1	10.314	15.5545	12.8875	12.9349	6.39434	0	2.00633	5.37379	1.87268	0.00437019	0.0106971	WBGene00012227	W03H9.1
C15F1.2	46.8816	69.4768	55.232	72.9896	15.5291	17.0781	15.0475	19.3456	1.871	4.07392e-10	2.84054e-09	WBGene00015795	C15F1.2
C05E4.14	15.0021	11.4066	23.0133	6.46743	2.74043	1.13854	5.01582	6.44855	1.86391	0.00441773	0.0108056	WBGene00005228	srh-2
F38G1.3	57.1955	46.6635	67.199	50.8155	20.0965	17.0781	12.038	11.8223	1.85754	2.7901e-09	1.78163e-08	WBGene00044556	F38G1.3
T19D12.5	22.5032	37.3308	18.4107	27.7176	5.48087	13.6625	3.00949	7.52331	1.85708	0.000119392	0.000401481	WBGene00020580	T19D12.5
C49H3.16	17.815	12.4436	11.9669	13.8588	2.74043	4.55417	3.00949	5.37379	1.85683	0.00135376	0.00369231	WBGene00219436	C49H3.16
Y62H9A.13	12.1892	36.2938	8.2848	10.1631	4.56739	1.13854	4.01266	8.59806	1.85612	0.0057647	0.0136921	WBGene00013401	Y62H9A.13
F46G11.1	27.1913	17.6284	12.8875	21.2501	1.82696	3.41563	5.01582	11.8223	1.85573	0.000974897	0.00274537	WBGene00018514	twnk-1
F46H5.8	304.73	349.458	259.59	299.35	83.1265	67.174	78.2468	106.401	1.85497	2.93232e-28	9.30582e-27	WBGene00018523	lact-1
Y37A1A.2	253.161	227.096	254.067	260.545	84.04	56.9271	63.1993	69.8593	1.85372	3.28438e-30	1.17446e-28	WBGene00012535	Y37A1A.2
Y57E12B.3	45.0063	66.3659	44.1856	40.6524	12.7887	9.10834	18.0569	13.9719	1.85331	4.80854e-08	2.63522e-07	WBGene00021963	lipl-6
R07D5.2	65.6342	58.0701	50.6294	51.7395	16.4426	14.8011	12.038	19.3456	1.85233	6.346e-10	4.3342e-09	WBGene00011101	R07D5.2
Y75B8A.32	47.8192	114.066	80.0864	58.2069	20.0965	19.3552	19.0601	24.7194	1.84858	9.78328e-09	5.83413e-08	WBGene00013562	Y75B8A.32
C32E8.4	10.314	9.3327	6.44374	11.087	0.913478	2.27709	4.01266	3.22427	1.84768	0.00998609	0.022437	WBGene00016322	C32E8.4
K09F6.5	28.129	80.8834	29.4571	39.7285	13.7022	11.3854	4.01266	20.4204	1.84649	7.67979e-05	0.000266391	WBGene00019588	K09F6.5
C08E3.4	19.6903	13.4806	13.808	12.0109	2.74043	3.41563	7.02215	3.22427	1.84614	0.00138478	0.00377027	WBGene00015596	fbxa-161
F16F9.5	23.4408	58.0701	27.616	29.5654	13.7022	6.83126	11.0348	6.44855	1.84524	2.75523e-05	0.000102897	WBGene00003174	mec-10
Y43F8B.22	3.75053	19.7024	9.20534	9.23919	0	5.69271	3.00949	3.22427	1.84377	0.0200401	0.041397	WBGene00194699	Y43F8B.22
H23L24.5	106.89	138.954	112.305	127.501	45.6739	26.1865	32.1012	30.0932	1.8436	4.49174e-16	5.71092e-15	WBGene00004052	parg-2
T20G5.7	1680.24	1497.38	1762.82	2061.26	531.644	467.941	411.297	541.678	1.84231	1.6479e-48	1.64175e-46	WBGene00011869	dod-6
T05G5.2	12.1892	19.7024	11.9669	7.39135	4.56739	2.27709	4.01266	3.22427	1.84089	0.00338607	0.00847894	WBGene00001951	hlh-4
T23D8.8	140.645	178.358	133.477	148.751	38.3661	37.5719	34.1076	58.0369	1.84086	5.60821e-18	8.24478e-17	WBGene00000476	cfi-1
F13G3.2	10.314	8.29574	8.2848	17.5545	1.82696	5.69271	4.01266	1.07476	1.84057	0.00753126	0.017425	WBGene00005131	srd-53
C04C3.5	332.859	382.641	361.77	339.078	91.3478	84.2522	115.364	104.252	1.83966	2.10557e-38	1.2257e-36	WBGene00001119	dyf-3
E02C12.5	21.5655	25.9242	23.9339	31.4132	8.2213	9.10834	5.01582	6.44855	1.83943	2.1621e-05	8.20777e-05	WBGene00001665	gpa-3
novel.28	16.8774	13.4806	19.3312	12.9349	3.65391	4.55417	3.00949	6.44855	1.83914	0.000826643	0.00236175	WBGene00271809	D1022.17
E03A3.6	123.767	248.872	170.299	170.001	36.5391	46.6803	55.174	61.2612	1.83831	3.07177e-14	3.30533e-13	WBGene00006811	unc-79
F36H2.3	148.146	145.175	125.193	109.946	34.7122	33.0177	38.1202	41.9156	1.83767	1.74122e-18	2.70085e-17	WBGene00009500	F36H2.3
ZC410.5	2898.22	2102.97	2584.86	2674.75	901.603	671.74	636.006	665.275	1.83481	1.65329e-42	1.22167e-40	WBGene00013882	msa-1
F29G6.1	22.5032	19.7024	12.8875	14.7827	2.74043	2.27709	5.01582	9.67282	1.83249	0.00104546	0.00292555	WBGene00009257	F29G6.1
F52E4.5	805.426	473.894	697.765	699.407	232.023	198.106	184.582	136.494	1.83171	1.28714e-23	3.02167e-22	WBGene00018702	F52E4.5
C25E10.5	360.051	359.828	359.008	427.774	123.32	105.884	99.3132	94.5787	1.82918	3.23067e-38	1.86978e-36	WBGene00016095	C25E10.5
C44H4.6	7.50106	12.4436	16.5696	10.1631	3.65391	2.27709	7.02215	0	1.82697	0.00954083	0.0215635	WBGene00008095	C44H4.6
Y55F3BR.4	59.0708	76.7356	43.2651	47.1199	19.183	19.3552	9.02847	16.1214	1.82687	4.32753e-08	2.38074e-07	WBGene00021941	lgc-33
F10D7.1	39.3805	41.4787	38.6624	42.5003	9.13478	15.9396	4.01266	17.1961	1.82654	1.63034e-06	7.30043e-06	WBGene00017338	F10D7.1
H10D18.5	109.703	100.586	93.8944	142.284	34.7122	29.6021	24.0759	37.6165	1.8252	2.47737e-14	2.68739e-13	WBGene00019180	H10D18.5
F19F10.13	67.5095	41.4787	62.5963	53.5873	27.4043	13.6625	11.0348	10.7476	1.82518	1.62715e-07	8.32065e-07	WBGene00219905	F19F10.13
F36F2.5	6.56342	9.3327	7.36427	12.9349	3.65391	2.27709	1.00316	3.22427	1.82512	0.0120836	0.0265994	WBGene00006525	tax-2
Y57A10A.35	7.50106	9.3327	7.36427	14.7827	6.39434	1.13854	1.00316	2.14952	1.82511	0.0147592	0.0316708	WBGene00013272	aqp-12
H11E01.3	430.373	736.246	405.955	447.177	90.4343	125.24	162.513	192.382	1.82494	3.0434e-15	3.61258e-14	WBGene00019188	H11E01.3
C30H6.1	50.6321	96.4379	42.3445	32.3372	11.8752	7.9698	22.0696	20.4204	1.82449	9.39305e-06	3.76342e-05	WBGene00007820	clec-199
C40C9.2	19.6903	15.5545	13.808	20.3262	3.65391	6.83126	5.01582	4.29903	1.82433	0.000451458	0.00136151	WBGene00000048	acr-9
C17A2.1	10.314	12.4436	11.9669	23.098	4.56739	4.55417	5.01582	2.14952	1.82373	0.00214182	0.00559685	WBGene00015869	nhr-257
C34D4.1	17.815	50.8114	31.2981	22.1741	5.48087	12.524	5.01582	11.8223	1.82331	0.000142018	0.00046999	WBGene00016397	maph-9
F56C3.9	96.5761	72.5877	96.656	79.457	35.6256	22.7709	13.0411	25.7942	1.82164	1.07137e-10	7.99036e-10	WBGene00018946	F56C3.9
F58H1.6	45.944	32.146	42.3445	41.5764	9.13478	4.55417	19.0601	12.8971	1.82037	2.16997e-06	9.54031e-06	WBGene00010289	F58H1.6
C48C5.3	15.0021	13.4806	18.4107	19.4023	2.74043	11.3854	4.01266	1.07476	1.81894	0.0022548	0.0058731	WBGene00016748	aexr-3
ZC410.1	138.77	172.137	178.584	165.381	54.8087	35.2948	45.1424	49.4389	1.81829	9.04767e-21	1.67914e-19	WBGene00003610	nhr-11
ZC47.10	44.0687	53.9223	63.5168	42.5003	22.8369	11.3854	8.02531	15.0466	1.81795	1.85953e-07	9.43428e-07	WBGene00013842	fbxa-34
R52.9	155.647	105.771	87.4507	108.099	35.6256	30.7407	38.1202	24.7194	1.81757	5.57542e-13	5.28886e-12	WBGene00020080	math-37
F42A6.4	11.2516	7.25877	12.8875	15.7066	2.74043	3.41563	2.00633	5.37379	1.81682	0.00459314	0.0111773	NA	NA
F28F9.3	17.815	21.7763	11.9669	22.1741	4.56739	11.3854	0	5.37379	1.81495	0.00261176	0.0067138	WBGene00017907	F28F9.3
C27D8.2	75.9482	122.362	89.2918	102.555	26.4909	27.325	30.0949	26.869	1.81428	1.58332e-13	1.58848e-12	WBGene00007778	C27D8.2
BE10.4	63.759	34.2199	36.8213	38.8046	11.8752	15.9396	10.0316	11.8223	1.81383	5.93834e-07	2.81924e-06	WBGene00007212	BE10.4
C01B10.1	974.2	2119.56	1089.91	1113.32	284.092	365.472	423.335	434.202	1.81351	1.37493e-09	9.09276e-09	WBGene00001091	drh-2
F28F8.1	77.8235	49.7744	58.9142	64.6743	19.183	19.3552	22.0696	10.7476	1.81283	1.85878e-09	1.2093e-08	WBGene00000057	acr-18
B0412.2	66.5719	62.218	69.9606	63.7504	19.183	17.0781	13.0411	25.7942	1.80864	1.02442e-10	7.65736e-10	WBGene00000903	daf-7
Y44E3B.2	69.3848	53.9223	59.8347	45.272	19.183	7.9698	15.0475	22.5699	1.8086	2.46055e-08	1.39701e-07	WBGene00021553	tyr-5
T05C12.15	11.2516	12.4436	9.20534	6.46743	1.82696	1.13854	6.01898	2.14952	1.80673	0.0115772	0.0255999	WBGene00219289	T05C12.15
F59C6.8	23.4408	34.2199	27.616	29.5654	9.13478	10.2469	8.02531	5.37379	1.80596	1.00835e-05	4.01996e-05	WBGene00010327	F59C6.8
C17F4.6	144.395	158.656	118.749	117.338	31.9717	34.1563	37.1171	51.5884	1.80254	2.47524e-16	3.20405e-15	WBGene00001544	gcy-19
T23F11.3	123.767	147.249	147.285	109.946	22.8369	43.2646	34.1076	52.6631	1.80002	1.24833e-13	1.26892e-12	WBGene00011955	cdka-1
F45E1.4	646.028	463.524	600.188	653.211	216.494	142.318	163.516	154.765	1.79956	1.45859e-29	5.02723e-28	WBGene00018465	F45E1.4
F36A4.10	155.647	143.101	168.458	143.207	42.9335	47.8188	36.1139	49.4389	1.79656	3.07596e-21	5.96283e-20	WBGene00000611	col-34
F53G12.4	31.8795	61.181	38.6624	45.272	8.2213	14.8011	9.02847	19.3456	1.79652	1.72287e-06	7.67872e-06	WBGene00018772	F53G12.4
Y52E8A.4	60.9461	67.4028	81.007	78.5331	21.01	25.0479	4.01266	33.3175	1.79586	1.53387e-06	6.89465e-06	WBGene00021797	plep-1
Y40H7A.7	20.6279	29.0351	16.5696	27.7176	3.65391	7.9698	4.01266	11.8223	1.79458	0.000227406	0.000725821	WBGene00012745	Y40H7A.7
R13H4.1	56.2579	93.327	67.199	51.7395	24.6639	10.2469	16.0506	25.7942	1.79427	3.83865e-08	2.1258e-07	WBGene00011261	nphp-4
K04G2.7	18.7526	10.3697	14.7285	25.8697	6.39434	0	6.01898	7.52331	1.78882	0.00263397	0.00676221	WBGene00010566	K04G2.7
E02C12.12	10.314	16.5915	10.1259	7.39135	6.39434	0	6.01898	0	1.78855	0.0229457	0.0466248	WBGene00017097	E02C12.12
K09D9.2	17.815	11.4066	20.2517	17.5545	6.39434	6.83126	3.00949	3.22427	1.78759	0.000897755	0.00254675	WBGene00019565	cyp-35A3
W05B2.1	208.154	161.767	157.411	141.36	20.0965	77.4209	70.2215	26.869	1.78747	6.27896e-08	3.38911e-07	WBGene00000669	col-94
R07C12.1	4.68816	12.4436	10.1259	12.9349	0.913478	5.69271	0	5.37379	1.78677	0.0227594	0.0462604	WBGene00019931	R07C12.1
T06G6.3	27.1913	18.6654	20.2517	25.8697	6.39434	6.83126	6.01898	7.52331	1.78628	6.69527e-05	0.000234886	WBGene00011545	T06G6.3
Y53H1B.2	5287.31	4718.2	5502.95	4727.69	1622.34	1391.3	1436.53	1417.61	1.78554	1.84652e-87	8.0384e-85	WBGene00013181	Y53H1B.2
K02A2.3	193.152	243.687	183.186	158.914	41.1065	53.5115	67.212	64.4855	1.78551	4.09882e-18	6.11616e-17	WBGene00019289	kcc-3
ZK1053.2	6.56342	21.7763	10.1259	5.54351	0.913478	6.83126	1.00316	4.29903	1.7855	0.020887	0.0429119	WBGene00014197	ZK1053.2
Y46G5A.43	158.46	249.909	156.491	174.621	47.5008	43.2646	64.2025	59.1117	1.78546	1.20313e-16	1.59554e-15	WBGene00077636	Y46G5A.43
ZC443.4	185.651	203.246	182.266	229.132	53.8952	50.0959	51.1614	77.3826	1.78495	9.37172e-22	1.91499e-20	WBGene00013899	ZC443.4
ZK20.2	5.62579	14.5175	6.44374	12.0109	3.65391	2.27709	4.01266	1.07476	1.78383	0.0138297	0.0299138	WBGene00002194	kin-6
Y73F8A.30	21.5655	27.9981	14.7285	24.0219	7.30782	6.83126	6.01898	5.37379	1.78362	0.000137203	0.00045556	WBGene00013534	acr-24
F45D11.1	15.9397	13.4806	5.5232	11.087	1.82696	3.41563	6.01898	2.14952	1.78079	0.00812746	0.018675	WBGene00018448	F45D11.1
Y53C12B.5	18.7526	30.072	16.5696	16.6305	2.74043	6.83126	8.02531	6.44855	1.78028	0.000404872	0.00123234	WBGene00003100	mab-3
R11.2	24.3784	45.6265	49.7088	40.6524	6.39434	15.9396	13.0411	11.8223	1.77975	4.11771e-06	1.73887e-05	WBGene00011227	nlp-67
ZC334.11	121.892	80.8834	110.464	86.8484	24.6639	39.849	26.0823	26.869	1.77889	1.61256e-12	1.46049e-11	WBGene00002110	ins-27
C55C3.3	105.952	104.734	120.59	85.0005	22.8369	43.2646	22.0696	34.3923	1.778	2.23893e-12	2.00065e-11	WBGene00016953	C55C3.3
R11F4.3	276.601	292.425	278.001	267.936	70.3378	78.5595	79.2499	97.803	1.77774	6.78986e-33	2.84449e-31	WBGene00020009	R11F4.3
F26A3.6	44.0687	48.7374	37.7419	44.3481	13.7022	9.10834	16.0506	11.8223	1.77524	8.56127e-08	4.54385e-07	WBGene00009144	del-3
C07G3.2	56.2579	70.5137	62.5963	76.6853	19.183	17.0781	25.0791	16.1214	1.77451	1.8933e-10	1.37268e-09	WBGene00015574	irg-1
Y105E8A.5	22.5032	31.109	32.2187	23.098	7.30782	5.69271	7.02215	11.8223	1.77403	2.90198e-05	0.000107955	WBGene00000241	bbs-1
F42G2.3	36.5676	102.66	55.232	45.272	11.8752	9.10834	21.0664	27.9437	1.7739	1.26218e-05	4.96759e-05	WBGene00018352	fbxc-20
C45B11.7	35.63	35.2569	33.1392	48.9677	12.7887	7.9698	14.0443	9.67282	1.77116	9.74728e-07	4.50471e-06	WBGene00050945	C45B11.7
Y119D3B.19	13.1268	12.4436	20.2517	13.8588	1.82696	1.13854	6.01898	8.59806	1.77026	0.00366509	0.00911381	WBGene00022495	fbxa-78
F59F5.7	100.327	127.547	85.6096	100.707	27.4043	34.1563	28.0886	32.2427	1.76786	3.07884e-14	3.31116e-13	WBGene00010345	F59F5.7
ZK105.6	30.0042	27.9981	23.0133	16.6305	6.39434	3.41563	8.02531	10.7476	1.76625	0.000130702	0.000435853	WBGene00022657	ZK105.6
R11G1.1	53.445	128.584	49.7088	61.9026	20.0965	21.6323	25.0791	19.3456	1.76489	3.33401e-07	1.63676e-06	WBGene00020010	R11G1.1
F49E11.10	2436.91	1661.22	2144.84	2094.52	708.859	655.801	525.658	564.248	1.76401	2.50907e-39	1.54123e-37	WBGene00009895	scl-2
F54G2.1	349.737	439.674	311.14	388.97	104.136	105.884	110.348	118.223	1.76359	5.06779e-32	2.02965e-30	WBGene00018837	F54G2.1
F59E11.7	44.0687	24.8872	28.5365	29.5654	11.8752	7.9698	15.0475	2.14952	1.76337	9.23706e-05	0.000316842	WBGene00019113	F59E11.7
C18H9.6	798.862	1033.86	790.738	883.267	253.947	244.787	260.823	272.989	1.76315	9.20348e-50	9.69998e-48	WBGene00016004	C18H9.6
M116.2	268.163	219.837	313.902	275.328	54.8087	111.577	87.2753	65.5602	1.76239	1.36607e-17	1.94563e-16	WBGene00019789	M116.2
Y105C5A.23	35.63	38.3678	41.424	41.5764	8.2213	11.3854	14.0443	12.8971	1.76154	3.26929e-07	1.60617e-06	WBGene00013642	daf-38
ZC334.2	18.7526	8.29574	11.9669	23.098	4.56739	5.69271	8.02531	0	1.76138	0.00600503	0.014209	WBGene00002113	ins-30
C49G7.11	7.50106	13.4806	8.2848	12.9349	1.82696	5.69271	4.01266	1.07476	1.76034	0.0101706	0.0227992	WBGene00016789	djr-1.2
T02B5.3	340.36	390.937	341.518	400.981	85.8669	140.041	113.358	97.803	1.7593	1.74242e-28	5.61866e-27	WBGene00011364	T02B5.3
ZK721.3	32.8171	39.4047	19.3312	25.8697	13.7022	10.2469	4.01266	6.44855	1.7587	9.09853e-05	0.000312518	WBGene00022810	ZK721.3
C03G5.7	96.5761	107.845	123.352	101.631	46.5874	35.2948	24.0759	20.4204	1.75631	6.21483e-12	5.30259e-11	WBGene00001448	flp-5
Y39E4B.13	16.8774	42.5156	24.8544	23.098	9.13478	5.69271	7.02215	9.67282	1.75602	0.000121495	0.000407802	WBGene00012721	Y39E4B.13
K08D12.6	2481.91	5422.3	2641.01	2937.14	596.501	1083.89	1166.68	1146.77	1.75534	7.0419e-07	3.30863e-06	WBGene00019540	K08D12.6
T23B3.4	10.314	11.4066	7.36427	12.0109	3.65391	0	4.01266	4.29903	1.7544	0.0110043	0.0244655	WBGene00020712	ckr-1
Y41G9A.5	162.21	158.656	150.047	112.718	47.5008	40.9875	41.1297	42.9903	1.75382	6.22824e-18	9.12367e-17	WBGene00021529	Y41G9A.5
E03H4.8	371.302	369.16	433.571	395.437	128.8	118.408	109.345	108.551	1.75322	2.26672e-40	1.50801e-38	WBGene00008476	E03H4.8
T06D8.10	100.327	155.545	149.126	131.196	31.0582	43.2646	37.1171	48.3641	1.75285	7.23629e-15	8.24739e-14	WBGene00011530	T06D8.10
Y59E9AL.3	10.314	9.3327	9.20534	10.1631	0.913478	7.9698	2.00633	1.07476	1.75192	0.0173847	0.0365451	WBGene00021993	Y59E9AL.3
C08G9.2	86.2621	199.098	115.987	115.49	38.3661	30.7407	45.1424	38.6913	1.75124	1.32944e-10	9.84177e-10	WBGene00015620	C08G9.2
W02B12.13	47.8192	18.6654	44.1856	27.7176	8.2213	12.524	9.02847	11.8223	1.74751	3.10845e-05	0.00011508	WBGene00043534	W02B12.13
C06A8.9	142.52	237.465	132.557	154.294	52.9817	42.1261	48.1519	54.8127	1.74655	1.49541e-14	1.65629e-13	WBGene00001615	glr-4
Y73C8B.1	119.079	92.2901	87.4507	104.403	37.4526	22.7709	26.0823	33.3175	1.74522	2.80366e-13	2.74129e-12	WBGene00022258	Y73C8B.1
T07H8.4	97.5137	234.355	121.51	131.196	40.193	36.4334	48.1519	49.4389	1.74354	2.12473e-10	1.53105e-09	WBGene00003165	mec-1
B0303.11	929.193	1432.05	916.852	944.245	298.707	288.051	335.057	338.549	1.74351	8.53631e-30	2.98324e-28	WBGene00015131	B0303.11
F46G10.6	270.038	340.125	411.479	401.905	83.1265	79.698	111.351	151.541	1.74305	4.11719e-17	5.63545e-16	WBGene00003511	mxl-3
Y50E8A.1	37.5053	31.109	23.0133	31.4132	10.0483	4.55417	9.02847	12.8971	1.74264	1.86104e-05	7.13385e-05	WBGene00013046	Y50E8A.1
M02D8.4	1762.75	1450.72	1530.85	1710.17	492.365	331.316	423.335	681.397	1.7426	1.27388e-23	2.99407e-22	WBGene00019730	asns-2
Y48B6A.9	22.5032	12.4436	11.0464	9.23919	3.65391	6.83126	4.01266	2.14952	1.74228	0.00426739	0.0104724	WBGene00001992	hot-7
B0286.2	122.83	141.027	119.669	129.349	35.6256	45.5417	36.1139	36.5418	1.74167	2.77598e-18	4.21449e-17	WBGene00002252	lat-2
Y82E9BL.11	18.7526	43.5526	19.3312	35.1089	0.913478	13.6625	9.02847	11.8223	1.74165	0.00102609	0.00287659	WBGene00022327	fbxa-15
T05F1.9	32.8171	22.8133	22.0928	42.5003	8.2213	11.3854	9.02847	7.52331	1.74153	3.00804e-05	0.00011161	WBGene00011494	T05F1.9
C15A11.7	324.421	298.646	319.425	359.404	137.022	89.9449	77.2436	83.8311	1.74046	1.2277e-22	2.67225e-21	WBGene00007599	C15A11.7
C36F7.5	14.0645	37.3308	14.7285	12.0109	9.13478	4.55417	5.01582	4.29903	1.73947	0.00200502	0.00526771	WBGene00007986	C36F7.5
W09C3.9	15.0021	31.109	13.808	11.087	6.39434	1.13854	9.02847	4.29903	1.73822	0.00331376	0.00832494	WBGene00219746	linc-91
F07C3.9	30.0042	31.109	22.0928	17.5545	11.8752	4.55417	11.0348	2.14952	1.7376	0.000407194	0.00123903	WBGene00017197	F07C3.9
F55F3.4	19.6903	26.9611	23.9339	20.3262	9.13478	1.13854	10.0316	6.44855	1.73585	0.000351576	0.00108179	WBGene00010118	F55F3.4
Y46C8AL.8	91.8879	67.4028	90.2123	95.1637	36.5391	21.6323	22.0696	22.5699	1.73502	3.09569e-11	2.43868e-10	WBGene00021585	clec-74
C28A5.6	131.268	146.212	118.749	117.338	54.8087	27.325	25.0791	46.2146	1.73327	1.77422e-12	1.59823e-11	WBGene00007791	C28A5.6
K03A11.4	4.68816	8.29574	7.36427	10.1631	2.74043	2.27709	3.00949	1.07476	1.73231	0.0241047	0.0486785	WBGene00010521	K03A11.4
Y113G7B.6	33.7547	20.7393	26.6955	29.5654	14.6156	6.83126	4.01266	7.52331	1.73095	0.000100371	0.000341477	WBGene00013757	fbxa-113
F59F3.6	7.50106	13.4806	10.1259	13.8588	1.82696	5.69271	2.00633	4.29903	1.73027	0.00781635	0.0180139	WBGene00010335	F59F3.6
T26C5.4	45.944	33.1829	38.6624	36.0328	19.183	5.69271	11.0348	9.67282	1.73019	5.22952e-06	2.17219e-05	WBGene00012034	T26C5.4
F38A1.7	9.37632	12.4436	19.3312	12.9349	2.74043	2.27709	9.02847	2.14952	1.73004	0.00607371	0.0143495	WBGene00009520	clec-168
F38G1.1	14.0645	48.7374	25.7749	37.8807	10.0483	7.9698	4.01266	16.1214	1.72877	0.000425252	0.00128928	WBGene00000484	che-2
F09G8.10	12.1892	9.3327	11.0464	8.31527	4.56739	5.69271	0	2.14952	1.72869	0.0146243	0.0314016	NA	NA
F53B3.6	106.89	97.4749	127.034	121.033	31.0582	36.4334	35.1107	34.3923	1.72858	5.93953e-16	7.46167e-15	WBGene00018744	F53B3.6
F15B9.6	72.1977	70.5137	68.1195	72.9896	29.2313	15.9396	11.0348	29.0185	1.72857	5.0556e-09	3.11983e-08	WBGene00008850	F15B9.6
Y48A6B.8	54.3827	57.0332	34.9803	44.3481	13.7022	12.524	13.0411	18.2709	1.728	1.48745e-07	7.65318e-07	WBGene00012969	Y48A6B.8
M01G12.12	598.209	949.862	597.426	664.298	169.907	202.661	226.715	249.344	1.72792	1.37165e-23	3.20506e-22	WBGene00004509	rrf-2
F31D5.5	661.968	1057.71	693.162	744.679	226.542	252.757	256.81	217.101	1.72754	2.035e-28	6.5306e-27	WBGene00017948	mth-1
F01G10.9	156.585	137.917	135.318	149.675	33.7987	42.1261	44.1392	55.8874	1.72637	3.53296e-18	5.29943e-17	WBGene00008511	F01G10.9
C04G6.2	12.1892	7.25877	12.8875	16.6305	9.13478	0	2.00633	3.22427	1.72635	0.0157458	0.0334581	WBGene00015453	C04G6.2
F59C6.16	236.283	153.471	147.285	153.371	68.5108	44.4032	38.1202	56.9622	1.72627	1.15528e-13	1.17792e-12	WBGene00077764	F59C6.16
F29B9.9	60.9461	74.6616	76.4043	67.4461	20.0965	28.4636	18.0569	18.2709	1.72626	1.18392e-10	8.80033e-10	WBGene00000685	col-111
T07A5.1	72.1977	70.5137	56.1526	55.4351	25.5774	28.4636	12.038	10.7476	1.72583	8.63686e-08	4.58154e-07	WBGene00011554	T07A5.1
ZK337.2	30.9419	59.1071	49.7088	48.0438	15.5291	7.9698	24.0759	8.59806	1.72526	6.09547e-06	2.50589e-05	WBGene00013970	klu-1
novel.90	113.453	109.918	129.795	125.653	30.1448	36.4334	38.1202	40.8408	1.72403	6.83562e-17	9.22394e-16	NA	NA
F45B8.4	23.4408	36.2938	12.8875	28.6415	10.0483	5.69271	5.01582	9.67282	1.72265	0.000310287	0.00096678	WBGene00003909	pag-3
K11G12.2	4.68816	15.5545	10.1259	7.39135	2.74043	5.69271	1.00316	2.14952	1.71989	0.0206849	0.0425928	WBGene00000042	acr-2
F54C8.6	77.8235	104.734	93.8944	97.9354	27.4043	15.9396	28.0886	41.9156	1.71982	7.57757e-11	5.73472e-10	WBGene00010039	F54C8.6
W06G6.1	40.3182	55.9962	69.04	36.9568	26.4909	10.2469	12.038	11.8223	1.7196	4.03693e-06	1.708e-05	WBGene00012308	oac-53
C08D8.1	31.8795	30.072	43.2651	33.2611	10.9617	11.3854	8.02531	11.8223	1.71945	2.91188e-06	1.26131e-05	WBGene00015592	C08D8.1
T21E8.1	237.221	262.353	214.484	178.316	94.0882	69.4511	54.1708	52.6631	1.71623	1.38623e-16	1.8323e-15	WBGene00004000	pgp-6
R02F2.8	247.535	203.246	250.385	272.556	73.0782	67.174	64.2025	92.4292	1.71573	1.23942e-23	2.9165e-22	WBGene00019837	R02F2.8
W05B5.3	74.0729	138.954	104.941	109.022	24.6639	31.8792	36.1139	37.6165	1.71541	1.98334e-11	1.60212e-10	WBGene00003675	nhr-85
F57B1.4	7805.79	7569.86	7065.1	7084.61	1252.38	3143.52	2917.2	1684.15	1.71454	8.93201e-09	5.35519e-08	WBGene00000733	col-160
F25H5.7	15.9397	29.0351	13.808	28.6415	8.2213	6.83126	5.01582	6.44855	1.7138	0.000439121	0.0013271	WBGene00009129	F25H5.7
F13B10.1	1162.66	1609.37	1226.15	1281.48	344.381	417.845	411.297	437.427	1.71343	2.04307e-41	1.45596e-39	WBGene00006575	tir-1
F23C8.7	38.4429	39.4047	33.1392	47.1199	12.7887	12.524	10.0316	12.8971	1.71341	5.52063e-07	2.6309e-06	WBGene00017736	F23C8.7
T01B10.2	210.03	149.323	190.55	143.207	54.8087	69.4511	52.1645	35.467	1.71226	5.85544e-15	6.74268e-14	WBGene00001703	grd-14
ZC116.3	406.932	790.169	425.287	410.22	98.6556	125.24	156.494	240.746	1.71083	2.80095e-06	1.21615e-05	WBGene00013855	ZC116.3
K10F12.3	145.333	261.316	162.934	199.566	47.5008	55.7886	64.2025	67.7098	1.71019	7.03322e-15	8.02509e-14	WBGene00004045	pll-1
C54D2.4	61.8837	68.4398	38.6624	36.9568	14.6156	15.9396	11.0348	21.4952	1.70943	8.3741e-07	3.90071e-06	WBGene00006310	sul-3
B0348.5	27.1913	33.1829	32.2187	12.9349	13.7022	3.41563	6.01898	8.59806	1.70921	0.000488805	0.00146378	WBGene00015153	B0348.5
Y38F1A.4	6.56342	12.4436	4.60267	10.1631	1.82696	2.27709	3.00949	3.22427	1.70864	0.0210315	0.0431823	WBGene00012607	Y38F1A.4
C29F9.12	20.6279	17.6284	12.8875	16.6305	2.74043	7.9698	6.01898	4.29903	1.70838	0.00116984	0.00323832	WBGene00016226	C29F9.12
F35D2.4	32.8171	51.8483	34.0597	36.9568	20.0965	10.2469	8.02531	8.59806	1.70788	9.26067e-06	3.71335e-05	WBGene00018042	mks-3
K04E7.3	28.129	31.109	27.616	26.7936	7.30782	6.83126	14.0443	6.44855	1.7071	2.9261e-05	0.000108788	WBGene00003551	nas-33
K06A1.3	380.679	396.121	291.809	341.85	94.0882	92.222	107.339	138.644	1.70684	6.76165e-25	1.72267e-23	WBGene00019426	cutl-16
Y76A2A.1	13.1268	17.6284	8.2848	11.087	5.48087	3.41563	2.00633	4.29903	1.7066	0.00542462	0.0129519	WBGene00006509	tag-164
C08H9.5	28.129	36.2938	20.2517	35.1089	8.2213	3.41563	15.0475	9.67282	1.70631	9.68206e-05	0.000330577	WBGene00003862	old-1
C31B8.8	288.791	226.059	247.624	259.621	86.7804	91.0834	52.1645	83.8311	1.70599	2.32521e-21	4.56941e-20	WBGene00016283	zmp-3
F59B10.5	59.0708	52.8853	62.5963	74.8374	18.2696	9.10834	25.0791	23.6447	1.70579	2.54843e-08	1.44485e-07	WBGene00010321	F59B10.5
Y54G2A.33	1174.85	1377.09	1194.85	1214.03	371.785	409.875	366.155	374.016	1.70541	8.16512e-70	1.94651e-67	WBGene00021895	clec-84
Y41G9A.1	48.7569	63.255	42.3445	62.8265	8.2213	17.0781	13.0411	29.0185	1.70323	1.68562e-06	7.52108e-06	WBGene00003885	osm-5
T20D4.7	279.414	151.397	221.849	224.512	88.6073	76.2824	63.1993	40.8408	1.70313	8.55858e-13	7.96772e-12	WBGene00020613	T20D4.7
C37A2.6	192.215	127.547	178.584	165.381	72.1647	50.0959	44.1392	36.5418	1.70307	4.60043e-14	4.87684e-13	WBGene00016492	C37A2.6
Y43F8A.3	224.094	176.284	223.69	207.882	73.0782	53.5115	74.2341	53.7379	1.7025	1.6295e-21	3.24684e-20	WBGene00012810	nceh-1
F19H8.4	420.059	660.548	503.532	570.058	157.118	142.318	183.579	178.41	1.70211	3.72173e-27	1.11401e-25	WBGene00008964	mltn-9
D1044.8	36.5676	38.3678	30.3776	27.7176	9.13478	4.55417	14.0443	12.8971	1.70111	1.40794e-05	5.50879e-05	WBGene00017033	nekl-4
H02F09.3	24.3784	27.9981	24.8544	30.4893	6.39434	14.8011	7.02215	5.37379	1.69996	7.10866e-05	0.000248388	WBGene00019146	H02F09.3
F56C11.2	279.414	272.722	299.173	330.763	84.04	78.5595	97.3069	104.252	1.69929	9.87778e-30	3.43931e-28	WBGene00004225	ptr-11
ZK770.1	21.5655	16.5915	17.4901	21.2501	4.56739	6.83126	5.01582	7.52331	1.69808	0.000395868	0.00120658	WBGene00022815	asic-1
C29F9.6	13.1268	23.8502	11.0464	18.4784	5.48087	6.83126	7.02215	1.07476	1.69635	0.0027578	0.00705223	WBGene00016221	C29F9.6
F28F9.4	13.1268	7.25877	13.808	12.9349	1.82696	2.27709	1.00316	9.67282	1.69629	0.0150981	0.0322721	WBGene00000009	aat-8
B0507.8	12.1892	27.9981	21.1723	21.2501	8.2213	5.69271	7.02215	4.29903	1.69483	0.000550391	0.00162945	WBGene00015225	B0507.8
Y73B6BL.47	10.314	11.4066	9.20534	11.087	7.30782	2.27709	3.00949	0	1.69401	0.0168025	0.0354366	WBGene00045250	Y73B6BL.47
M01G12.14	10.314	38.3678	13.808	11.087	4.56739	3.41563	5.01582	9.67282	1.69288	0.00508124	0.0122371	WBGene00010825	M01G12.14
F25B3.5	50.6321	59.1071	51.5499	66.5222	18.2696	12.524	22.0696	17.1961	1.69256	8.5179e-09	5.12841e-08	WBGene00009102	F25B3.5
W01C8.6	23.4408	21.7763	27.616	20.3262	4.56739	10.2469	12.038	2.14952	1.69145	0.00046756	0.00140689	WBGene00000295	cat-1
C47G2.8	28.129	26.9611	23.9339	15.7066	9.13478	5.69271	13.0411	1.07476	1.69088	0.000964449	0.00271901	WBGene00044161	C47G2.8
F11E6.3	8459.32	8439.87	7931.32	8431.68	1991.38	2847.5	2756.69	2722.36	1.68916	2.35941e-51	2.6845e-49	WBGene00008707	F11E6.3
T04H1.9	721.977	614.921	639.771	733.592	211.927	247.064	189.598	193.456	1.68859	7.71861e-43	5.877e-41	WBGene00006539	tbb-6
C44B11.1	11.2516	11.4066	11.0464	14.7827	6.39434	2.27709	6.01898	0	1.68824	0.0105895	0.0236194	WBGene00016633	C44B11.1
H23N18.1	378.803	369.16	404.114	384.35	94.0882	118.408	126.399	139.719	1.68721	1.17114e-33	5.07622e-32	WBGene00019232	ugt-13
Y38E10A.13	103.14	102.66	109.544	133.044	36.5391	42.1261	40.1266	20.4204	1.68717	1.04428e-12	9.64113e-12	WBGene00012591	nspe-1
ZK1290.2	12.1892	14.5175	11.0464	14.7827	5.48087	2.27709	3.00949	5.37379	1.68685	0.00372336	0.00924199	WBGene00006600	tph-1
C08H9.10	5.62579	19.7024	12.8875	18.4784	1.82696	3.41563	6.01898	6.44855	1.68613	0.0071315	0.0165844	WBGene00007469	chil-4
F23C8.13	45.0063	54.9592	54.3115	46.1959	16.4426	7.9698	17.0538	20.4204	1.686	1.22613e-07	6.38243e-07	WBGene00017741	F23C8.13
C54E4.4	29.0666	18.6654	23.0133	36.9568	9.13478	4.55417	12.038	7.52331	1.68473	0.000133117	0.000443316	WBGene00016919	C54E4.4
ZK512.6	68.4471	41.4787	54.3115	60.0547	23.7504	9.10834	20.0633	16.1214	1.68466	2.03308e-07	1.02679e-06	WBGene00001135	eat-4
T01B10.5	9.37632	29.0351	27.616	31.4132	10.9617	2.27709	7.02215	9.67282	1.68447	0.00128617	0.00352624	WBGene00020137	T01B10.5
C24B9.9	420.059	359.828	405.955	372.339	126.06	114.993	118.373	125.747	1.68258	8.40752e-40	5.3618e-38	WBGene00016052	dod-3
T03G11.3	17.815	30.072	25.7749	15.7066	5.48087	5.69271	7.02215	9.67282	1.68237	0.000334521	0.0010352	WBGene00020196	T03G11.3
ZK686.6	14.0645	34.2199	17.4901	24.0219	5.48087	9.10834	6.01898	7.52331	1.68152	0.000488657	0.00146356	WBGene00044799	ZK686.6
T21D12.2	69.3848	45.6265	53.391	68.37	17.3561	21.6323	20.0633	15.0466	1.68092	1.17845e-08	6.95707e-08	WBGene00001071	dpy-9
W06H8.8	933.881	2698.19	987.733	1033.87	232.937	370.026	508.604	652.378	1.68046	0.000568265	0.00167889	WBGene00006436	ttn-1
R10E4.3	30.0042	26.9611	36.8213	27.7176	7.30782	5.69271	12.038	12.8971	1.67999	2.45781e-05	9.24968e-05	WBGene00011200	R10E4.3
ZK973.6	1179.54	3861.66	1291.51	1605.77	494.191	580.657	597.886	804.994	1.67984	0.000106113	0.000359849	WBGene00000140	anc-1
C06H2.5	23.4408	25.9242	13.808	21.2501	9.13478	3.41563	9.02847	4.29903	1.67944	0.000611091	0.00179114	WBGene00007389	glb-3
R08B4.5	21.5655	15.5545	31.2981	28.6415	12.7887	9.10834	6.01898	2.14952	1.67904	0.000672827	0.00195294	WBGene00011141	nlp-66
C03G5.13	21.5655	30.072	22.0928	22.1741	5.48087	11.3854	10.0316	3.22427	1.67819	0.000243222	0.00077175	WBGene00044357	nspc-6
F35E2.5	9.37632	30.072	2.7616	13.8588	2.74043	2.27709	7.02215	5.37379	1.67768	0.0206224	0.0424773	WBGene00009412	F35E2.5
K06H7.1	14.0645	17.6284	9.20534	11.087	5.48087	2.27709	6.01898	2.14952	1.6774	0.00562423	0.0133872	WBGene00019455	K06H7.1
F01D4.6	52.5074	57.0332	39.5829	41.5764	24.6639	9.10834	12.038	12.8971	1.67695	1.7237e-06	7.6807e-06	WBGene00003167	mec-3
C47E8.3	7.50106	23.8502	20.2517	24.0219	4.56739	6.83126	9.02847	3.22427	1.67692	0.00229873	0.00597277	WBGene00008142	C47E8.3
F18G5.4	61.8837	106.808	73.6427	84.0766	31.0582	17.0781	21.0664	32.2427	1.6768	3.06597e-09	1.94599e-08	WBGene00017580	lgc-4
C04F12.16	24.3784	30.072	15.6491	25.8697	16.4426	6.83126	4.01266	2.14952	1.67671	0.00165456	0.00442732	WBGene00219286	C04F12.16
T20D4.5	119.079	108.882	115.987	128.425	37.4526	25.0479	50.1582	34.3923	1.67617	4.61808e-14	4.89297e-13	WBGene00020611	T20D4.5
F41B5.4	191.277	331.829	248.544	224.512	64.8569	59.2042	82.2594	105.326	1.67607	1.25557e-14	1.39916e-13	WBGene00018262	cyp-33C3
C05A9.1	575.706	599.367	571.651	588.536	193.657	163.95	212.671	159.064	1.67523	1.50699e-44	1.23679e-42	WBGene00003999	pgp-5
Y42H9AR.5	69.3848	48.7374	58.9142	72.9896	24.6639	20.4938	22.0696	10.7476	1.67414	2.68962e-08	1.51845e-07	WBGene00021540	Y42H9AR.5
C09G5.8	63.759	81.9204	60.7552	60.9787	21.01	10.2469	22.0696	30.0932	1.67273	2.24842e-08	1.28385e-07	WBGene00007490	mks-5
B0222.1	14.0645	17.6284	19.3312	13.8588	7.30782	4.55417	5.01582	3.22427	1.67254	0.0014437	0.00391576	WBGene00015053	B0222.1
W05H12.1	228.782	249.909	175.822	228.208	65.7704	53.5115	66.2088	91.3544	1.67168	1.85346e-18	2.85943e-17	WBGene00012289	W05H12.1
K07A3.2	138.77	204.282	183.186	170.925	37.4526	66.0355	49.155	67.7098	1.67022	6.96722e-15	7.95885e-14	WBGene00004226	ptr-12
F02C12.8	19.6903	22.8133	25.7749	16.6305	9.13478	11.3854	3.00949	3.22427	1.66909	0.000834304	0.00238296	WBGene00194814	linc-34
F59C6.7	15.9397	38.3678	24.8544	48.0438	8.2213	5.69271	12.038	13.9719	1.66898	0.000248211	0.000786335	WBGene00000492	che-13
H01G02.1	945.133	764.245	852.414	807.505	348.035	241.371	239.756	228.923	1.66796	2.88432e-31	1.11074e-29	WBGene00010348	H01G02.1
F53B7.5	178.15	311.09	163.855	170.925	64.8569	67.174	56.1772	70.934	1.66788	2.97633e-13	2.90171e-12	WBGene00009968	fig-1
M05D6.9	7.50106	10.3697	9.20534	14.7827	5.48087	2.27709	2.00633	3.22427	1.66713	0.011829	0.0260933	WBGene00010881	M05D6.9
W09H1.1	14.0645	24.8872	16.5696	35.1089	9.13478	2.27709	3.00949	13.9719	1.66712	0.00268976	0.00689394	WBGene00012372	W09H1.1
F56C4.3	30.0042	32.146	29.4571	40.6524	16.4426	9.10834	5.01582	10.7476	1.6662	2.81929e-05	0.000105054	WBGene00010146	glb-19
C28F5.2	11.2516	15.5545	15.6491	12.9349	4.56739	4.55417	3.00949	5.37379	1.66428	0.0028429	0.00724564	WBGene00016184	glb-9
Y75B8A.11	37.5053	44.5896	39.5829	31.4132	14.6156	19.3552	9.02847	5.37379	1.66385	1.26295e-05	4.96964e-05	NA	NA
Y41C4A.19	264.412	218.8	245.782	280.871	60.2895	108.162	81.2563	70.934	1.66339	1.14446e-19	1.9488e-18	WBGene00000671	col-96
F45H10.5	5.62579	22.8133	20.2517	12.9349	3.65391	3.41563	9.02847	3.22427	1.66337	0.00736271	0.0170765	WBGene00009742	F45H10.5
K02D10.2	15.0021	29.0351	15.6491	19.4023	2.74043	6.83126	7.02215	8.59806	1.66318	0.00102467	0.00287381	WBGene00019302	K02D10.2
T10H9.2	77.8235	143.101	86.5302	93.3158	22.8369	38.7105	30.0949	35.467	1.66285	6.91478e-10	4.71141e-09	WBGene00004740	scd-2
Y113G7A.11	10.314	10.3697	14.7285	12.9349	5.48087	3.41563	2.00633	4.29903	1.66144	0.00592289	0.0140295	WBGene00013748	ssu-1
C36B7.5	63.759	87.1052	65.3579	62.8265	20.0965	14.8011	24.0759	29.0185	1.66061	2.54044e-09	1.62896e-08	WBGene00016468	C36B7.5
W09H1.3	20.6279	24.8872	14.7285	10.1631	9.13478	1.13854	2.00633	9.67282	1.66044	0.00621884	0.014656	WBGene00012373	W09H1.3
ZK262.3	24.3784	15.5545	17.4901	22.1741	10.0483	2.27709	7.02215	5.37379	1.66009	0.000880246	0.00250169	WBGene00013950	ZK262.3
F47C10.6	120.017	69.4768	103.1	96.0876	37.4526	19.3552	28.0886	37.6165	1.65976	4.32624e-10	3.00496e-09	WBGene00018543	ugt-32
Y106G6G.2	48.7569	86.0683	50.6294	64.6743	11.8752	18.2167	13.0411	36.5418	1.65931	4.32547e-06	1.82276e-05	WBGene00013711	Y106G6G.2
ZK858.8	18.7526	11.4066	5.5232	12.9349	3.65391	2.27709	3.00949	6.44855	1.65928	0.0102724	0.0230069	WBGene00014121	ZK858.8
T02E9.3	30.9419	32.146	38.6624	25.8697	7.30782	17.0781	8.02531	8.59806	1.65759	2.90851e-05	0.000108178	WBGene00011382	dop-5
C15C7.4	40.3182	39.4047	40.5035	47.1199	11.8752	6.83126	20.0633	13.9719	1.65731	1.90638e-06	8.43837e-06	WBGene00015790	C15C7.4
Y53F4B.16	13.1268	11.4066	8.2848	9.23919	4.56739	5.69271	2.00633	1.07476	1.65651	0.0127466	0.0278461	WBGene00013162	Y53F4B.16
F31E9.11	43.1311	31.109	32.2187	22.1741	10.9617	9.10834	14.0443	6.44855	1.65624	3.6614e-05	0.000133795	WBGene00195233	F31E9.11
C47C12.6	110.641	190.802	139.921	114.566	34.7122	51.2344	50.1582	40.8408	1.65408	2.95082e-12	2.60538e-11	WBGene00000950	deg-1
H03A11.2	527.887	1140.66	522.863	601.471	152.551	194.691	254.804	285.886	1.65337	1.39223e-06	6.30326e-06	WBGene00010357	H03A11.2
C38C10.1	9.37632	7.25877	7.36427	17.5545	4.56739	2.27709	2.00633	4.29903	1.6525	0.0149525	0.0319965	WBGene00006576	tkr-1
C16A11.9	108.765	114.066	84.6891	73.9135	30.1448	33.0177	24.0759	34.3923	1.65055	2.40678e-11	1.92092e-10	WBGene00045297	fbxc-43
R07D5.1	66.5719	64.2919	73.6427	59.1308	20.0965	14.8011	21.0664	27.9437	1.64994	1.52404e-09	1.00161e-08	WBGene00006747	unc-7
T14A8.2	68.4471	41.4787	63.5168	81.3049	28.3178	23.9094	20.0633	8.59806	1.64982	1.17927e-06	5.38537e-06	WBGene00020497	T14A8.2
Y54G2A.46	36.5676	23.8502	31.2981	13.8588	10.0483	4.55417	6.01898	12.8971	1.64903	0.000489727	0.00146571	WBGene00044489	pudl-1
R11A8.3	35.63	38.3678	26.6955	31.4132	7.30782	7.9698	16.0506	10.7476	1.64858	1.85535e-05	7.11343e-05	WBGene00011238	ugt-59
W02D9.10	192.215	228.133	196.074	183.86	83.1265	67.174	47.1487	56.9622	1.64827	3.03998e-18	4.59785e-17	WBGene00012216	W02D9.10
ZK617.1	2908.53	6523.56	3167.56	3206	883.333	1172.7	1314.14	1675.55	1.64735	1.2208e-06	5.5649e-06	WBGene00006759	unc-22
C09D1.1	3401.73	7258.77	3662.8	3703.99	1078.82	1327.54	1567.95	1780.87	1.64727	8.54111e-08	4.53555e-07	WBGene00006820	unc-89
F26A1.8	21.5655	23.8502	25.7749	37.8807	10.9617	11.3854	5.01582	7.52331	1.64713	0.000122152	0.000409867	WBGene00017806	F26A1.8
F55B11.6	11.2516	15.5545	8.2848	6.46743	4.56739	3.41563	4.01266	1.07476	1.64686	0.0147937	0.0317274	WBGene00044249	F55B11.6
VZK822L.2	51.5698	23.8502	29.4571	33.2611	10.0483	13.6625	12.038	8.59806	1.64583	2.96166e-05	0.000110032	WBGene00012163	VZK822L.2
Y2H9A.4	93.7632	131.695	86.5302	94.2397	28.3178	33.0177	33.1044	35.467	1.64569	2.65371e-12	2.34824e-11	WBGene00012381	Y2H9A.4
Y4C6B.4	74.0729	44.5896	62.5963	76.6853	35.6256	12.524	11.0348	22.5699	1.64516	3.50024e-06	1.49259e-05	WBGene00021158	Y4C6B.4
R05D7.1	45.0063	43.5526	28.5365	51.7395	18.2696	12.524	10.0316	12.8971	1.64305	3.10156e-06	1.33481e-05	WBGene00011026	R05D7.1
Y45F10B.10	98.4514	142.064	86.5302	91.468	25.5774	26.1865	36.1139	46.2146	1.64246	3.70744e-10	2.59767e-09	WBGene00004265	qui-1
C08A9.1	78.7611	53.9223	57.9936	72.0657	20.0965	27.325	20.0633	17.1961	1.64056	4.70782e-09	2.9178e-08	WBGene00004932	sod-3
F47H4.12	18.7526	24.8872	13.808	20.3262	4.56739	10.2469	4.01266	6.44855	1.63985	0.000937376	0.00264853	WBGene00043053	F47H4.12
T03D8.4	27.1913	55.9962	29.4571	35.1089	6.39434	11.3854	22.0696	7.52331	1.63933	0.000159362	0.000523238	WBGene00001723	grl-14
R03E9.1	676.033	716.544	867.143	898.049	206.446	240.233	254.804	313.829	1.63901	7.14721e-29	2.354e-27	WBGene00003163	mdl-1
F09F3.8	15.9397	15.5545	16.5696	23.098	0	1.13854	10.0316	11.8223	1.63878	0.0155437	0.0331024	WBGene00014732	F09F3.8
C02G6.1	69.3848	121.325	67.199	63.7504	13.7022	15.9396	35.1107	38.6913	1.63731	2.6026e-06	1.13511e-05	WBGene00015359	C02G6.1
B0222.8	112.516	157.619	134.398	144.131	23.7504	61.4813	42.1329	50.5136	1.63695	4.44665e-11	3.45534e-10	WBGene00000599	col-10
C34F6.1	26.2537	37.3308	20.2517	12.9349	5.48087	7.9698	7.02215	10.7476	1.63687	0.000632045	0.00184581	WBGene00007938	C34F6.1
Y73B6BL.26	31.8795	19.7024	24.8544	9.23919	8.2213	5.69271	6.01898	7.52331	1.63599	0.00127288	0.00349136	WBGene00022247	lgc-10
R90.2	67.5095	32.146	42.3445	40.6524	22.8369	15.9396	10.0316	9.67282	1.63496	1.50028e-05	5.84271e-05	WBGene00011284	ttr-27
F16B3.1	84.3869	149.323	101.259	69.2939	30.1448	25.0479	40.1266	34.3923	1.63474	6.07373e-09	3.71946e-08	WBGene00001171	egl-2
F08F1.9	22.5032	19.7024	19.3312	24.0219	5.48087	4.55417	12.038	5.37379	1.63328	0.000478913	0.0014376	WBGene00017259	F08F1.9
R13A5.9	158.46	184.58	193.312	197.719	76.7321	54.6501	41.1297	63.4107	1.63309	1.18307e-16	1.57102e-15	WBGene00020051	mfsd-6
C02B4.4	7.50106	19.7024	15.6491	8.31527	2.74043	2.27709	5.01582	6.44855	1.63187	0.00976938	0.0220108	WBGene00045386	nlp-76
K07B1.8	635.714	1958.83	814.672	826.907	233.85	270.973	325.025	537.379	1.63155	0.000317882	0.000987524	WBGene00019466	tos-1
C55C3.6	5.62579	9.3327	12.8875	16.6305	4.56739	4.55417	1.00316	4.29903	1.63124	0.0147187	0.0315875	WBGene00016956	C55C3.6
R12G8.2	14.0645	10.3697	7.36427	15.7066	3.65391	4.55417	6.01898	1.07476	1.63117	0.0102452	0.0229537	WBGene00006688	twk-36
C23H3.7	60.0084	60.1441	79.1659	81.3049	15.5291	19.3552	25.0791	31.168	1.63052	8.46243e-09	5.09808e-08	WBGene00006611	tre-5
F26F12.5	21.5655	18.6654	23.0133	22.1741	6.39434	6.83126	10.0316	4.29903	1.62949	0.000333915	0.00103349	WBGene00017836	F26F12.5
Y71A12B.4	130.331	337.014	189.63	147.827	33.7987	76.2824	56.1772	94.5787	1.62942	3.34328e-07	1.64051e-06	WBGene00006616	trp-4
F33D11.5	4.68816	15.5545	15.6491	11.087	4.56739	2.27709	7.02215	1.07476	1.62909	0.0172717	0.0363418	WBGene00018002	twk-47
K09F6.3	26.2537	66.3659	13.808	27.7176	1.82696	17.0781	14.0443	10.7476	1.6289	0.00371896	0.00923386	WBGene00019586	K09F6.3
C05B5.8	541.014	334.94	504.452	477.666	179.042	154.842	122.386	146.167	1.62457	3.01215e-21	5.85615e-20	WBGene00007324	C05B5.8
Y71G12B.17	29.0666	36.2938	37.7419	58.2069	12.7887	12.524	11.0348	16.1214	1.62394	7.13245e-06	2.90064e-05	WBGene00022155	Y71G12B.17
Y53F4B.19	18.7526	23.8502	23.0133	19.4023	9.13478	4.55417	3.00949	10.7476	1.62313	0.000669267	0.00194289	WBGene00013165	Y53F4B.19
C30F12.3	90.0127	55.9962	95.7355	84.0766	31.9717	26.1865	29.0918	18.2709	1.62227	2.57283e-09	1.6492e-08	WBGene00016262	C30F12.3
F22E10.3	189.402	188.728	182.266	211.577	60.2895	61.4813	49.155	80.6069	1.62134	8.57484e-20	1.47265e-18	WBGene00004008	pgp-14
F30B5.7	94.7008	92.2901	136.239	120.109	33.7987	33.0177	44.1392	33.3175	1.6196	1.95906e-12	1.7592e-11	WBGene00017936	zipt-2.2
F49E10.1	57.1955	83.9943	55.232	56.3591	21.9235	17.0781	12.038	31.168	1.61918	2.66607e-07	1.3251e-06	WBGene00018639	tbc-16
Y69A2AR.19	11.2516	22.8133	16.5696	10.1631	3.65391	7.9698	3.00949	5.37379	1.6191	0.00442917	0.0108322	WBGene00022090	Y69A2AR.19
F32A11.3	35.63	63.255	43.2651	57.283	18.2696	20.4938	8.02531	18.2709	1.61902	2.8053e-06	1.21778e-05	WBGene00009308	F32A11.3
R05F9.8	13.1268	21.7763	34.9803	30.4893	1.82696	27.325	2.00633	2.14952	1.61866	0.0245961	0.0495759	WBGene00003431	msp-33
Y15E3A.5	229.72	257.168	194.233	221.741	71.2513	85.3907	75.2373	62.336	1.61849	2.87637e-22	6.09517e-21	WBGene00012444	Y15E3A.5
W05F2.7	64.6966	79.8465	59.8347	57.283	11.8752	27.325	21.0664	25.7942	1.61796	3.64198e-08	2.02416e-07	WBGene00021039	W05F2.7
R11F4.2	18.7526	25.9242	11.9669	12.0109	7.30782	3.41563	8.02531	3.22427	1.61785	0.00309371	0.00782216	WBGene00020008	R11F4.2
F35C11.6	75.9482	47.7005	62.5963	57.283	19.183	28.4636	14.0443	18.2709	1.61775	6.82278e-08	3.67077e-07	WBGene00009405	F35C11.6
Y60A3A.15	13.1268	7.25877	10.1259	7.39135	3.65391	5.69271	1.00316	2.14952	1.61629	0.0206378	0.0425046	WBGene00013363	nhr-240
Y71G12B.30	22.5032	31.109	17.4901	44.3481	12.7887	7.9698	8.02531	8.59806	1.61601	0.000239889	0.000762263	WBGene00044347	Y71G12B.30
F19H8.3	35.63	55.9962	42.3445	55.4351	11.8752	6.83126	13.0411	30.0932	1.61598	3.48748e-05	0.000128141	WBGene00000188	arl-3
F13A7.11	187.526	164.878	146.365	153.371	73.0782	52.373	41.1297	45.1398	1.61594	4.34718e-15	5.07593e-14	WBGene00008726	F13A7.11
Y66D12A.3	26.2537	14.5175	14.7285	11.087	3.65391	5.69271	4.01266	8.59806	1.61568	0.00315008	0.00795366	WBGene00013429	Y66D12A.3
K08D10.9	14.0645	18.6654	15.6491	13.8588	3.65391	1.13854	12.038	3.22427	1.61508	0.00703659	0.0163789	WBGene00019532	K08D10.9
F54G2.2	30.0042	51.8483	38.6624	34.185	7.30782	9.10834	19.0601	15.0466	1.61454	2.29981e-05	8.70085e-05	WBGene00018838	F54G2.2
F53C3.6	21.5655	31.109	24.8544	26.7936	9.13478	10.2469	2.00633	12.8971	1.61344	0.000364655	0.0011186	WBGene00018750	F53C3.6
K02D7.5	181.901	198.061	193.312	175.545	66.6839	59.2042	59.1867	59.1117	1.61323	5.63926e-23	1.25334e-21	WBGene00019300	swt-1
C18B12.2	45.0063	29.0351	52.4704	41.5764	16.4426	9.10834	12.038	17.1961	1.61245	4.33377e-06	1.82587e-05	WBGene00007664	seb-3
F25H8.5	395.681	569.295	436.333	387.122	143.416	159.396	141.446	140.793	1.61197	3.34172e-26	9.32004e-25	WBGene00001113	dur-1
T03F1.11	58.1332	45.6265	50.6294	46.1959	26.4909	14.8011	15.0475	8.59806	1.61004	1.60448e-06	7.1959e-06	WBGene00020192	T03F1.11
K06A5.8	105.015	201.172	138.08	114.566	52.9817	37.5719	37.1171	54.8127	1.60962	1.49599e-10	1.09734e-09	WBGene00019434	nmtn-1
H06H21.10	184.713	297.609	200.676	226.36	65.7704	104.746	71.2246	56.9622	1.60953	6.48551e-14	6.74311e-13	WBGene00019166	tat-2
R02F11.2	14.0645	17.6284	14.7285	18.4784	8.2213	3.41563	6.01898	3.22427	1.60932	0.00218011	0.00568965	WBGene00019840	R02F11.2
F15A2.6	139.707	200.135	151.888	177.392	56.6356	34.1563	39.1234	89.2049	1.60903	5.41393e-10	3.71918e-09	WBGene00004719	sad-1
T19F4.1	21.5655	32.146	13.808	18.4784	2.74043	7.9698	7.02215	10.7476	1.60888	0.00137591	0.00374917	WBGene00020586	frpr-18
F56G4.1	27.1913	33.1829	23.0133	34.185	15.5291	7.9698	7.02215	7.52331	1.6082	8.63695e-05	0.000297787	WBGene00010157	oac-34
ZK1290.10	30.0042	36.2938	28.5365	41.5764	12.7887	6.83126	16.0506	8.59806	1.60787	2.31937e-05	8.76164e-05	WBGene00022891	ZK1290.10
F19B2.6	141.582	191.839	180.425	165.381	54.8087	52.373	50.1582	65.5602	1.60756	3.50465e-18	5.26091e-17	WBGene00008945	F19B2.6
M03F8.1	26.2537	33.1829	20.2517	17.5545	10.0483	10.2469	3.00949	8.59806	1.60715	0.000510336	0.00152189	WBGene00019761	M03F8.1
F38A1.9	58.1332	94.364	78.2454	60.0547	12.7887	22.7709	27.0854	33.3175	1.6069	1.54591e-07	7.93967e-07	WBGene00009522	F38A1.9
K07A9.3	22.5032	27.9981	31.2981	39.7285	10.0483	10.2469	12.038	7.52331	1.60688	4.34202e-05	0.000156919	WBGene00019462	ccm-2
ZC443.6	181.901	160.73	119.669	159.838	53.8952	55.7886	66.2088	27.9437	1.60659	1.27794e-11	1.05355e-10	WBGene00013901	ugt-16
ZK563.2	31.8795	32.146	22.0928	24.0219	9.13478	12.524	4.01266	10.7476	1.60607	0.000141767	0.000469391	WBGene00022767	ZK563.2
F14H3.10	54.3827	57.0332	67.199	72.0657	22.8369	10.2469	26.0823	22.5699	1.60599	5.30019e-08	2.88885e-07	WBGene00008829	cyp-35D1
ZC21.2	28.129	30.072	45.1061	30.4893	14.6156	15.9396	8.02531	5.37379	1.60562	6.76879e-05	0.000237299	WBGene00006614	trp-1
Y23H5A.8	20.6279	36.2938	34.9803	17.5545	8.2213	5.69271	8.02531	13.9719	1.60506	0.000335463	0.00103796	WBGene00023172	Y23H5A.8
T20F10.5	47.8192	78.8095	56.1526	55.4351	13.7022	18.2167	27.0854	19.3456	1.60464	1.60926e-07	8.23761e-07	NA	NA
C02F5.10	49.6945	49.7744	71.8016	52.6634	29.2313	10.2469	15.0475	18.2709	1.60424	1.13694e-06	5.20395e-06	WBGene00015351	C02F5.10
E01G6.1	35.63	53.9223	23.0133	30.4893	11.8752	6.83126	15.0475	12.8971	1.60385	6.31873e-05	0.000222573	WBGene00008449	E01G6.1
F38A1.14	34.6924	19.7024	33.1392	28.6415	6.39434	12.524	8.02531	11.8223	1.60337	8.69789e-05	0.000299734	WBGene00009526	clec-169
C36A4.3	279.414	244.724	283.524	255.002	115.098	80.8365	80.2531	72.0088	1.60327	8.5152e-22	1.74889e-20	WBGene00014697	cyp-25A3
C14C11.1	33.7547	30.072	34.9803	27.7176	16.4426	9.10834	5.01582	10.7476	1.60226	5.45352e-05	0.00019418	WBGene00015765	C14C11.1
Y46H3A.4	15.0021	25.9242	18.4107	24.0219	9.13478	5.69271	9.02847	3.22427	1.60223	0.000866566	0.00246736	WBGene00021600	Y46H3A.4
F58H7.5	39.3805	53.9223	35.9008	24.9458	12.7887	17.0781	5.01582	16.1214	1.60211	6.58626e-05	0.000231386	WBGene00019070	F58H7.5
B0462.5	115.329	143.101	150.968	133.044	55.7221	45.5417	39.1234	37.6165	1.60186	4.23958e-15	4.96101e-14	WBGene00194695	B0462.5
B0284.1	75.9482	86.0683	63.5168	63.7504	24.6639	19.3552	23.0728	27.9437	1.60083	7.57355e-10	5.14277e-09	WBGene00007131	pals-26
Y37B11A.1	70.3224	102.66	69.04	113.642	30.1448	30.7407	21.0664	35.467	1.60055	2.97146e-09	1.8902e-08	WBGene00021343	cutl-23
F18A1.1	5.62579	18.6654	11.0464	11.087	3.65391	2.27709	7.02215	2.14952	1.59989	0.0158096	0.0335617	WBGene00017545	F18A1.1
F48A9.3	33.7547	51.8483	47.8678	26.7936	17.3561	7.9698	14.0443	12.8971	1.59979	1.73043e-05	6.6664e-05	WBGene00006624	try-6
Y95B8A.2	44.0687	41.4787	42.3445	48.9677	16.4426	14.8011	12.038	15.0466	1.59941	3.24127e-07	1.59279e-06	WBGene00022383	Y95B8A.2
F55D10.4	25.3161	20.7393	20.2517	16.6305	10.9617	4.55417	4.01266	7.52331	1.59769	0.000809365	0.00231569	WBGene00018879	F55D10.4
ZK1290.3	29.0666	17.6284	14.7285	12.9349	10.0483	10.2469	0	4.29903	1.59683	0.00941427	0.0213066	WBGene00004398	rol-8
Y65B4BL.7	38.4429	36.2938	41.424	37.8807	14.6156	13.6625	17.0538	5.37379	1.59522	7.78059e-06	3.15653e-05	WBGene00022039	Y65B4BL.7
F22F7.2	73.1353	71.5507	80.0864	93.3158	33.7987	35.2948	21.0664	15.0466	1.59511	8.87588e-09	5.32633e-08	WBGene00017720	F22F7.2
C33G8.3	526.012	1040.08	446.459	396.361	221.062	247.064	176.557	152.616	1.59487	9.43332e-06	3.7788e-05	WBGene00016361	drd-10
F55G11.1	18.7526	14.5175	13.808	11.087	7.30782	3.41563	5.01582	3.22427	1.59395	0.00394393	0.0097575	WBGene00010122	F55G11.1
F56D5.3	116.266	144.138	134.398	127.501	42.9335	31.8792	45.1424	52.6631	1.59332	4.75285e-15	5.52384e-14	WBGene00010148	F56D5.3
W02C12.2	90.9503	67.4028	94.815	84.0766	24.6639	27.325	29.0918	31.168	1.59227	4.15993e-11	3.23505e-10	WBGene00020929	W02C12.2
W08A12.2	368.489	304.868	330.472	303.969	103.223	130.932	113.358	87.0554	1.59213	1.006e-25	2.70406e-24	WBGene00021079	W08A12.2
ZK596.3	28.129	19.7024	30.3776	31.4132	13.7022	9.10834	11.0348	2.14952	1.59203	0.000400264	0.00121924	WBGene00014008	ZK596.3
C07G1.1	46.8816	45.6265	36.8213	48.9677	19.183	11.3854	10.0316	18.2709	1.59038	1.40855e-06	6.37285e-06	WBGene00006620	svh-1
C05D11.6	39.3805	33.1829	25.7749	39.7285	10.9617	5.69271	17.0538	11.8223	1.58998	3.55486e-05	0.000130267	WBGene00003523	nas-4
W10G11.4	16.8774	18.6654	23.9339	11.087	6.39434	5.69271	9.02847	2.14952	1.58976	0.0027515	0.00703826	WBGene00021137	W10G11.4
F13B12.3	37.5053	76.7356	40.5035	62.8265	21.01	10.2469	21.0664	19.3456	1.58927	4.58926e-06	1.9238e-05	WBGene00008731	F13B12.3
Y54E2A.10	35.63	39.4047	27.616	42.5003	12.7887	14.8011	12.038	8.59806	1.58924	8.4829e-06	3.42204e-05	WBGene00013195	Y54E2A.10
B0454.6	233.47	214.652	232.895	218.969	79.4726	66.0355	63.1993	90.2797	1.58914	4.21327e-23	9.46923e-22	WBGene00015197	B0454.6
F55D12.4	12.1892	12.4436	11.9669	3.69568	2.74043	2.27709	3.00949	5.37379	1.589	0.021293	0.0436474	WBGene00006790	unc-55
T08B6.4	15.0021	25.9242	20.2517	22.1741	1.82696	15.9396	2.00633	8.59806	1.58855	0.00601921	0.0142375	WBGene00020353	T08B6.4
F09F3.9	405.995	354.643	371.896	389.894	138.849	107.023	135.427	123.597	1.58824	1.22639e-33	5.29276e-32	WBGene00008629	cpt-5
T24A11.2	86.2621	65.3289	70.8811	59.1308	30.1448	20.4938	22.0696	20.4204	1.58728	3.60439e-09	2.26547e-08	WBGene00011974	xbx-5
F35D2.5	105.952	124.436	90.2123	105.327	38.3661	35.2948	25.0791	42.9903	1.58696	3.60718e-12	3.1626e-11	WBGene00006363	syd-1
F31D4.7	8.43869	24.8872	21.1723	6.46743	8.2213	5.69271	4.01266	2.14952	1.58472	0.0124842	0.0273488	WBGene00006687	twk-35
F32A6.5	30.0042	15.5545	23.9339	23.098	4.56739	5.69271	9.02847	11.8223	1.58448	0.000587202	0.00172871	WBGene00006064	sto-2
E01G4.6	18.7526	13.4806	7.36427	6.46743	3.65391	3.41563	5.01582	3.22427	1.58232	0.0141951	0.0305963	WBGene00008448	E01G4.6
F15B9.2	30.9419	10.3697	30.3776	24.9458	10.9617	6.83126	11.0348	3.22427	1.58163	0.00157083	0.0042285	WBGene00001388	far-4
Y67A10A.9	180.963	266.5	196.994	212.501	80.386	71.7282	72.2278	61.2612	1.58059	1.69278e-18	2.62775e-17	WBGene00013458	Y67A10A.9
W07E6.3	28.129	52.8853	23.0133	26.7936	15.5291	10.2469	12.038	5.37379	1.58055	0.000242194	0.000768855	WBGene00021075	W07E6.3
Y52E8A.3	42.1934	22.8133	40.5035	44.3481	21.01	5.69271	13.0411	9.67282	1.58045	0.000106063	0.000359743	WBGene00021796	Y52E8A.3
B0024.14	833.555	1020.38	882.792	874.951	308.755	280.082	296.936	321.353	1.57983	4.87443e-50	5.30491e-48	WBGene00007103	crm-1
W06B11.1	108.765	132.732	113.226	98.8593	45.6739	30.7407	45.1424	29.0185	1.57945	2.12227e-12	1.9015e-11	WBGene00021059	atat-2
Y66D12A.14	124.705	150.36	85.6096	108.099	23.7504	31.8792	35.1107	66.635	1.57942	7.73163e-08	4.12979e-07	WBGene00013440	nrps-1
F56A12.2	7.50106	9.3327	12.8875	15.7066	3.65391	1.13854	7.02215	3.22427	1.57893	0.0149524	0.0319965	WBGene00010143	F56A12.2
C29A12.4	203.466	288.277	193.312	180.164	63.9434	71.7282	67.212	87.0554	1.57826	7.77152e-16	9.68417e-15	WBGene00007799	nrx-1
F53B6.7	35.63	31.109	39.5829	48.0438	19.183	7.9698	8.02531	16.1214	1.57779	2.36818e-05	8.93251e-05	WBGene00009962	F53B6.7
C34B4.3	14.0645	36.2938	23.9339	29.5654	11.8752	10.2469	6.01898	6.44855	1.57769	0.000539285	0.00160035	WBGene00007908	C34B4.3
F56E10.2	102.202	228.133	150.047	158.914	43.8469	58.0657	48.1519	64.4855	1.57765	2.23206e-10	1.60262e-09	WBGene00018976	daam-1
F44F4.4	424.747	488.411	502.611	450.872	157.118	149.149	148.468	170.887	1.57685	1.32008e-38	7.7749e-37	WBGene00004222	ptr-8
F42G9.9	191.277	202.209	189.63	178.316	78.5591	61.4813	56.1772	58.0369	1.57624	1.87148e-20	3.39152e-19	WBGene00004212	ptl-1
F45D3.2	80.6363	91.2531	104.02	80.3809	24.6639	28.4636	27.0854	39.766	1.57618	6.7163e-11	5.10995e-10	WBGene00009722	F45D3.2
ZK524.2	482.88	741.431	489.724	491.525	162.599	191.275	184.582	202.055	1.57509	2.26357e-22	4.83756e-21	WBGene00006752	unc-13
C55C3.1	38.4429	47.7005	53.391	54.5112	11.8752	22.7709	14.0443	17.1961	1.57379	7.24172e-07	3.39556e-06	WBGene00016951	C55C3.1
F58B4.1	84.3869	93.327	85.6096	79.457	34.7122	26.1865	34.1076	19.3456	1.57304	9.95856e-11	7.45775e-10	WBGene00003549	nas-31
C25G4.1	16.8774	15.5545	13.808	14.7827	4.56739	6.83126	8.02531	1.07476	1.57295	0.00441692	0.0108049	WBGene00007729	clec-185
B0563.5	12.1892	8.29574	12.8875	12.0109	5.48087	4.55417	3.00949	2.14952	1.57213	0.010303	0.0230728	WBGene00015262	B0563.5
F28D1.5	1176.73	827.5	1262.05	959.028	431.162	358.641	278.88	352.521	1.57154	5.06268e-23	1.13021e-21	WBGene00009215	thn-2
F18A12.8	144.395	149.323	147.285	145.055	47.5008	54.6501	46.1455	49.4389	1.57068	9.99736e-19	1.58384e-17	WBGene00017557	nep-11
Y64G10A.7	274.726	439.674	290.889	238.371	89.5208	89.9449	94.2974	145.092	1.57038	5.0313e-13	4.79542e-12	WBGene00013416	Y64G10A.7
ZC250.4	430.373	447.97	504.452	513.699	187.263	154.842	155.49	139.719	1.5702	9.24349e-33	3.85627e-31	WBGene00045305	ZC250.4
Y32F6B.1	673.22	643.956	661.864	772.396	263.995	229.986	228.721	203.129	1.56933	4.35702e-40	2.86063e-38	WBGene00012531	Y32F6B.1
Y75B8A.21	9.37632	24.8872	16.5696	41.5764	13.7022	3.41563	4.01266	9.67282	1.56845	0.00617045	0.0145608	WBGene00013555	fbxa-89
Y38C9B.1	133.144	136.88	157.411	149.675	50.2413	55.7886	53.1677	35.467	1.56791	5.41682e-16	6.82642e-15	WBGene00021412	cyp-29A3
K05C4.11	83.4492	107.845	81.9275	97.0115	37.4526	31.8792	26.0823	29.0185	1.56755	1.77396e-11	1.43936e-10	WBGene00010587	sol-2
ZK970.1	229.72	250.946	189.63	159.838	62.1165	68.3126	66.2088	83.8311	1.56677	3.53972e-16	4.52926e-15	WBGene00014171	nep-26
K01B6.2	16.8774	16.5915	11.9669	12.9349	2.74043	6.83126	5.01582	5.37379	1.56613	0.0038753	0.00960074	WBGene00005936	srx-45
Y95B8A.6	369.427	442.785	382.021	376.959	147.07	122.963	129.408	130.046	1.56525	2.3766e-33	1.01043e-31	WBGene00022386	Y95B8A.6
ZC482.1	14.0645	30.072	16.5696	16.6305	12.7887	3.41563	5.01582	4.29903	1.56492	0.00361413	0.0090016	WBGene00001512	gab-1
F21C10.4	39.3805	38.3678	55.232	52.6634	12.7887	17.0781	14.0443	19.3456	1.56401	1.01447e-06	4.67758e-06	WBGene00017654	F21C10.4
T19H12.10	300.042	272.722	228.292	271.632	71.2513	79.698	89.2816	123.597	1.56304	5.07335e-18	7.50324e-17	WBGene00020593	ugt-11
W01A8.6	126.58	109.918	118.749	136.74	56.6356	31.8792	35.1107	41.9156	1.56209	8.12802e-13	7.60577e-12	WBGene00012168	W01A8.6
F59H6.7	35.63	51.8483	51.5499	64.6743	14.6156	14.8011	13.0411	26.869	1.56089	3.04097e-06	1.3124e-05	WBGene00000864	cya-2
Y48G1BL.6	106.89	80.8834	102.179	122.881	29.2313	42.1261	35.1107	34.3923	1.56015	1.1034e-11	9.14929e-11	WBGene00021664	Y48G1BL.5
Y57E12AR.1	48.7569	47.7005	57.0731	57.283	21.01	19.3552	17.0538	13.9719	1.55916	8.25415e-08	4.39016e-07	WBGene00044612	Y57E12AR.1
Y37E11AL.2	38.4429	25.9242	29.4571	30.4893	8.2213	7.9698	9.02847	17.1961	1.55915	7.17205e-05	0.000250428	WBGene00021358	Y37E11AL.2
K09A11.3	137.832	73.6246	115.067	157.99	39.2795	48.9573	37.1171	39.766	1.55859	1.00525e-09	6.74599e-09	WBGene00010706	cyp-14A2
C27H6.1	198.778	320.423	190.55	191.251	59.3761	53.5115	83.2626	109.625	1.55853	1.49415e-10	1.09642e-09	WBGene00006777	unc-41
F40F8.8	29.0666	33.1829	30.3776	45.272	8.2213	15.9396	5.01582	18.2709	1.55804	0.000134565	0.000447543	WBGene00009579	arrd-6
F15G9.4	1274.24	2358.06	1297.95	1329.52	401.017	469.08	620.958	638.406	1.55564	1.8036e-14	1.98119e-13	WBGene00001863	him-4
F27C1.11	31.8795	82.9574	49.7088	48.0438	13.7022	17.0781	20.0633	21.4952	1.5555	9.6185e-06	3.84759e-05	WBGene00017858	F27C1.11
T28B8.2	22.5032	13.4806	32.2187	22.1741	4.56739	6.83126	13.0411	6.44855	1.5552	0.00128759	0.00352964	WBGene00002101	ins-18
R01H10.6	88.1374	70.5137	81.9275	64.6743	21.9235	30.7407	29.0918	22.5699	1.55492	8.46182e-10	5.7188e-09	WBGene00010974	bbs-5
W03G11.4	566.33	803.649	671.069	640.276	199.138	186.721	203.642	323.502	1.55473	7.59693e-19	1.21606e-17	WBGene00012226	W03G11.4
C02B8.12	48.7569	59.1071	47.8678	39.7285	21.01	17.0781	12.038	16.1214	1.55404	6.30328e-07	2.9847e-06	WBGene00219375	C02B8.12
C34G6.2	4196.84	3714.42	4181.98	4002.42	1219.49	1359.42	1303.11	1602.46	1.55389	4.3832e-55	6.13802e-53	WBGene00016419	tyr-4
Y95B8A.1	16.8774	29.0351	18.4107	26.7936	5.48087	7.9698	7.02215	10.7476	1.55362	0.000570566	0.00168519	WBGene00003548	nas-30
ZK1320.4	43.1311	53.9223	41.424	40.6524	20.0965	6.83126	13.0411	20.4204	1.55324	6.65857e-06	2.72007e-05	WBGene00014254	cyp-13A10
T24A6.9	33.7547	19.7024	26.6955	24.0219	11.8752	3.41563	7.02215	12.8971	1.55292	0.000468433	0.00140892	WBGene00003683	nhr-93
Y71A12B.15	15.9397	38.3678	16.5696	20.3262	5.48087	4.55417	6.01898	15.0466	1.55287	0.00259017	0.00666428	WBGene00013511	Y71A12B.15
D1044.7	28.129	29.0351	35.9008	24.9458	6.39434	9.10834	11.0348	13.9719	1.55267	7.73403e-05	0.000268133	WBGene00017032	D1044.7
F58E6.11	45.0063	19.7024	23.9339	41.5764	17.3561	6.83126	8.02531	11.8223	1.55196	0.000353219	0.00108635	WBGene00010258	F58E6.11
Y69A2AL.1	18.7526	19.7024	24.8544	26.7936	8.2213	4.55417	4.01266	13.9719	1.55179	0.000991146	0.00278681	WBGene00001705	grd-16
ZC168.5	30.9419	27.9981	38.6624	35.1089	10.0483	15.9396	11.0348	8.59806	1.55169	2.33543e-05	8.81731e-05	WBGene00001730	grl-21
C17C3.3	33.7547	30.072	32.2187	32.3372	13.7022	10.2469	12.038	7.52331	1.55058	2.16497e-05	8.21712e-05	WBGene00015889	C17C3.3
T02E1.8	45.0063	38.3678	30.3776	44.3481	17.3561	10.2469	13.0411	12.8971	1.55031	5.83684e-06	2.40499e-05	WBGene00011380	T02E1.8
C25G4.2	1284.56	916.679	1294.27	1185.39	452.172	380.273	370.167	395.511	1.54986	3.96548e-33	1.67176e-31	WBGene00007730	C25G4.2
H01A20.1	373.178	366.049	409.637	315.056	114.185	124.101	138.437	123.597	1.54979	4.16269e-29	1.39395e-27	WBGene00003602	nhr-3
T02G6.1	18.7526	32.146	14.7285	24.9458	3.65391	5.69271	14.0443	7.52331	1.54936	0.00181635	0.0048169	WBGene00011384	T02G6.1
F36H5.10	26.2537	37.3308	30.3776	28.6415	6.39434	11.3854	2.00633	22.5699	1.54864	0.00166612	0.00445389	WBGene00018108	F36H5.10
C10F3.3	27.1913	51.8483	35.9008	30.4893	8.2213	15.9396	15.0475	10.7476	1.54792	4.57181e-05	0.000164571	WBGene00000069	acy-2
C54G7.4	60.9461	131.695	54.3115	84.0766	22.8369	21.6323	33.1044	35.467	1.54749	1.48585e-06	6.68935e-06	WBGene00016935	ifta-1
F53A2.1	48.7569	53.9223	44.1856	55.4351	14.6156	19.3552	10.0316	25.7942	1.54589	1.2588e-06	5.72895e-06	WBGene00009949	F53A2.1
C39F7.1	13.1268	18.6654	22.0928	24.0219	6.39434	5.69271	5.01582	9.67282	1.54513	0.00129416	0.00354521	WBGene00016538	C39F7.1
R11A8.8	23.4408	8.29574	12.8875	16.6305	8.2213	2.27709	8.02531	2.14952	1.54256	0.0101011	0.0226638	WBGene00011241	mpz-5
K07G5.3	81.574	123.399	87.4507	67.4461	42.02	29.6021	19.0601	32.2427	1.54244	4.928e-08	2.69626e-07	WBGene00010642	mks-6
C41D7.2	111.578	131.695	115.067	105.327	38.3661	37.5719	36.1139	47.2894	1.54126	5.38685e-14	5.66255e-13	WBGene00004218	ptr-3
C04E12.10	26.2537	26.9611	10.1259	10.1631	3.65391	13.6625	4.01266	4.29903	1.5402	0.00950766	0.0214912	WBGene00015439	C04E12.10
F54A3.4	13.1268	26.9611	25.7749	16.6305	10.9617	2.27709	4.01266	10.7476	1.53991	0.00347363	0.00867974	WBGene00018783	cbs-2
F10D2.9	688.222	521.594	709.731	731.744	238.418	212.908	267.845	192.382	1.53923	1.84432e-26	5.25357e-25	WBGene00001399	fat-7
Y77E11A.12	106.89	110.955	91.1328	105.327	43.8469	23.9094	37.1171	36.5418	1.53911	7.76558e-12	6.5366e-11	WBGene00022313	Y77E11A.12
ZK1055.2	13.1268	19.7024	15.6491	13.8588	7.30782	4.55417	4.01266	5.37379	1.53833	0.0031261	0.00789708	WBGene00022843	ZK1055.2
C52A11.4	376.928	760.097	393.988	474.894	140.676	169.643	184.582	196.681	1.53644	2.61545e-13	2.5636e-12	WBGene00003404	mpz-1
F42G4.7	62.8213	71.5507	92.9739	87.7723	24.6639	26.1865	31.0981	26.869	1.53586	1.12278e-09	7.48209e-09	WBGene00009644	F42G4.7
K07C6.4	284.102	264.427	283.524	281.795	106.877	83.1136	92.2911	101.027	1.53537	8.17099e-28	2.53288e-26	WBGene00019472	cyp-35B1
Y57E12B.10	15.0021	11.4066	8.2848	9.23919	7.30782	4.55417	2.00633	1.07476	1.53381	0.0207118	0.0426262	WBGene00202501	Y57E12B.10
Y57G11C.42	39.3805	52.8853	48.7883	55.4351	11.8752	14.8011	23.0728	18.2709	1.53309	1.05163e-06	4.8389e-06	WBGene00013331	Y57G11C.42
Y46G5A.30	13.1268	24.8872	25.7749	16.6305	4.56739	7.9698	12.038	3.22427	1.53305	0.00270118	0.00691967	WBGene00004904	snf-5
Y105E8A.12	627.276	741.431	639.771	728.048	232.023	249.341	217.687	247.194	1.53301	9.94035e-43	7.48329e-41	WBGene00013672	catp-1
C24A8.1	18.7526	27.9981	13.808	23.098	0.913478	1.13854	15.0475	11.8223	1.53224	0.0166884	0.0352182	WBGene00016037	dop-6
C49G7.5	172.524	157.619	146.365	147.827	51.1548	60.3428	50.1582	54.8127	1.53176	5.23105e-18	7.72505e-17	WBGene00016783	irg-2
R05D8.7	59.0708	29.0351	44.1856	38.8046	16.4426	13.6625	15.0475	13.9719	1.53149	8.31033e-06	3.3558e-05	WBGene00019885	R05D8.7
B0222.5	467.878	407.528	491.565	449.949	150.724	175.336	167.528	136.494	1.52977	4.4266e-33	1.85834e-31	WBGene00015056	B0222.5
Y113G7B.14	509.134	773.577	488.803	489.677	203.706	173.059	189.598	216.026	1.52932	3.876e-20	6.85057e-19	WBGene00013763	Y113G7B.14
ZK697.6	30.0042	27.9981	20.2517	32.3372	15.5291	9.10834	11.0348	2.14952	1.52833	0.000754052	0.00217077	WBGene00001769	gst-21
ZK1086.2	16.8774	19.7024	34.9803	22.1741	10.9617	5.69271	7.02215	8.59806	1.528	0.000771241	0.00221643	WBGene00014216	ZK1086.2
K07D8.1	4196.84	5829.83	4630.28	4619.59	1448.78	1589.41	1772.59	1874.38	1.52791	8.85746e-37	4.7173e-35	WBGene00003497	mup-4
F47B8.2	272.851	206.356	244.862	240.219	99.5691	69.4511	74.2341	90.2797	1.52782	8.51458e-20	1.46356e-18	WBGene00009803	F47B8.2
Y37E3.5	60.0084	51.8483	62.5963	48.0438	16.4426	20.4938	18.0569	22.5699	1.52773	6.94389e-08	3.73092e-07	WBGene00021349	arl-13
T10B5.2	13.1268	37.3308	13.808	13.8588	4.56739	5.69271	4.01266	12.8971	1.52764	0.00704355	0.0163914	WBGene00020388	T10B5.2
ZC47.13	35.63	40.4417	23.9339	22.1741	13.7022	3.41563	17.0538	7.52331	1.52753	0.000657773	0.00191313	WBGene00013844	fbxa-50
Y51A2D.12	19.6903	22.8133	10.1259	18.4784	8.2213	6.83126	1.00316	8.59806	1.52691	0.00561805	0.0133771	WBGene00005191	srg-34
C03G5.11	807.301	639.809	950.911	443.481	245.726	195.829	194.614	351.446	1.52483	1.79094e-11	1.45197e-10	WBGene00044339	nspc-4
F40F12.9	19.6903	30.072	27.616	17.5545	8.2213	9.10834	5.01582	10.7476	1.52423	0.000545154	0.00161585	WBGene00043995	F40F12.9
R04B3.1	45.0063	35.2569	27.616	22.1741	10.0483	10.2469	12.038	12.8971	1.5238	8.16844e-05	0.000282509	WBGene00019866	R04B3.1
K08D12.2	37.5053	41.4787	47.8678	45.272	21.01	12.524	16.0506	9.67282	1.52314	4.15119e-06	1.7519e-05	WBGene00019536	rpi-2
T07D10.6	53.445	46.6635	52.4704	44.3481	18.2696	17.0781	19.0601	13.9719	1.52259	2.49331e-07	1.24355e-06	WBGene00011586	flp-33
Y57G7A.8	54.3827	50.8114	47.8678	48.9677	20.0965	12.524	20.0633	17.1961	1.52098	2.21911e-07	1.11428e-06	WBGene00021971	Y57G7A.8
W09C3.3	15.9397	13.4806	21.1723	22.1741	9.13478	5.69271	5.01582	5.37379	1.51919	0.00192784	0.00508362	WBGene00021111	W09C3.3
C07E3.3	189.402	187.691	182.266	201.414	71.2513	80.8365	67.212	46.2146	1.51877	1.63655e-17	2.31931e-16	WBGene00007414	C07E3.3
F35F10.5	116.266	73.6246	88.3712	71.1418	28.3178	30.7407	34.1076	29.0185	1.51761	1.79883e-09	1.17258e-08	WBGene00018055	F35F10.5
Y54F10BM.3	61.8837	74.6616	76.4043	60.9787	25.5774	31.8792	18.0569	20.4204	1.51756	1.40579e-08	8.22643e-08	WBGene00021858	Y54F10BM.3
novel.41	12.1892	11.4066	12.8875	16.6305	3.65391	6.83126	4.01266	4.29903	1.51616	0.00648445	0.0152193	WBGene00303364	Y14H12A.5
F14F9.4	202.528	317.312	246.703	216.197	95.9152	78.5595	83.2626	84.9059	1.51574	3.99518e-17	5.47219e-16	WBGene00017467	F14F9.4
Y37H9A.5	101.264	105.771	119.669	118.262	42.9335	45.5417	38.1202	29.0185	1.51535	8.24646e-13	7.70581e-12	WBGene00014871	Y37H9A.5
C54C8.12	95.6385	93.327	60.7552	85.9245	42.02	26.1865	32.1012	16.1214	1.51479	1.28763e-07	6.66446e-07	WBGene00044242	C54C8.12
Y71G12B.2	53.445	61.181	52.4704	58.2069	19.183	11.3854	20.0633	27.9437	1.51478	2.8073e-07	1.39115e-06	WBGene00022142	Y71G12B.2
C08F11.6	37.5053	37.3308	44.1856	32.3372	14.6156	12.524	19.0601	6.44855	1.51416	2.55972e-05	9.60977e-05	WBGene00014672	C08F11.6
ZK75.1	37.5053	27.9981	21.1723	43.4242	18.2696	7.9698	6.01898	12.8971	1.51404	0.000351736	0.00108212	WBGene00002087	ins-4
F35H12.1	10.314	21.7763	18.4107	32.3372	3.65391	7.9698	9.02847	8.59806	1.51399	0.00303437	0.00767891	WBGene00018074	F35H12.1
T13F3.6	2274.7	1861.36	2245.18	1960.56	712.513	726.39	785.477	697.518	1.51358	3.89502e-54	5.19985e-52	WBGene00011753	T13F3.6
Y105C5B.28	6336.52	5244.98	6723.58	6270.64	2039.8	2220.16	2129.72	2222.6	1.51311	5.58762e-60	9.35352e-58	WBGene00001604	gln-3
C34H4.3	410.683	445.896	359.929	364.024	155.291	132.071	134.424	131.12	1.51157	1.64787e-29	5.65043e-28	WBGene00044073	tag-244
R74.10	32.8171	26.9611	45.1061	20.3262	16.4426	15.9396	4.01266	7.52331	1.51111	0.000846574	0.00241353	WBGene00206525	R74.10
C09B9.8	15.0021	13.4806	19.3312	22.1741	6.39434	7.9698	7.02215	3.22427	1.5111	0.0024788	0.00639829	WBGene00044484	hot-9
T04A6.2	7.50106	11.4066	5.5232	13.8588	2.74043	4.55417	3.00949	3.22427	1.51076	0.0245617	0.0495116	WBGene00020201	T04A6.2
ZK550.6	1483.33	984.082	1451.68	1460.72	503.326	514.621	523.652	347.147	1.51007	3.12375e-21	6.04963e-20	WBGene00014000	ZK550.6
C24F3.5	17.815	49.7744	16.5696	18.4784	8.2213	9.10834	12.038	6.44855	1.51005	0.00225649	0.00587674	WBGene00000019	abt-1
F55A11.11	11.2516	14.5175	11.9669	12.0109	3.65391	4.55417	6.01898	3.22427	1.50975	0.00810816	0.0186349	WBGene00010082	F55A11.11
F14D12.5	365.676	334.94	298.253	294.73	126.06	128.655	116.367	82.7564	1.50943	2.93914e-21	5.71975e-20	WBGene00017464	sulp-2
C50C3.9	307.543	466.635	292.73	322.448	119.666	102.469	116.367	149.391	1.50814	1.19154e-16	1.58122e-15	WBGene00006772	unc-36
K07A9.4	72.1977	79.8465	62.5963	82.2288	31.9717	34.1563	23.0728	15.0466	1.50729	3.68253e-08	2.045e-07	NA	NA
ZC239.7	44.0687	99.5488	33.1392	36.0328	13.7022	9.10834	27.0854	24.7194	1.50574	0.000439111	0.0013271	WBGene00001541	gcy-15
F47B7.7	82.5116	100.586	89.2918	98.8593	41.1065	26.1865	22.0696	40.8408	1.50572	8.56131e-10	5.78408e-09	WBGene00018538	marg-1
T05C12.8	10.314	11.4066	8.2848	11.087	2.74043	3.41563	2.00633	6.44855	1.50468	0.0185446	0.0387112	WBGene00011471	T05C12.8
T22H6.7	129.393	104.734	133.477	135.816	66.6839	51.2344	34.1076	24.7194	1.50459	8.15736e-09	4.92021e-08	WBGene00000017	abf-6
C11D2.3	8.43869	20.7393	11.9669	8.31527	4.56739	2.27709	5.01582	5.37379	1.50433	0.014314	0.0308147	WBGene00015701	C11D2.3
Y69A2AR.31	156.585	183.543	156.491	180.164	58.4626	47.8188	67.212	64.4855	1.50409	2.29555e-17	3.20114e-16	WBGene00022100	Y69A2AR.31
F09F7.7	1266.74	1073.26	1213.26	1093	428.421	407.598	385.215	417.006	1.50388	1.65971e-53	2.11692e-51	WBGene00017304	nmad-1
F37A4.7	131.268	195.987	142.683	135.816	39.2795	55.7886	67.212	51.5884	1.50378	3.98046e-12	3.46559e-11	WBGene00004316	rbf-1
C06G8.1	401.306	478.042	595.585	789.027	205.533	166.227	203.642	223.55	1.50227	4.37738e-15	5.10822e-14	WBGene00007384	swt-3
W08E12.8	9.37632	11.4066	13.808	10.1631	0.913478	9.10834	3.00949	3.22427	1.50178	0.0226729	0.0461314	WBGene00021089	W08E12.8
T20C7.2	16.8774	13.4806	7.36427	12.0109	4.56739	6.83126	2.00633	4.29903	1.50107	0.0126101	0.0275915	NA	NA
T01B10.1	241.909	155.545	186.868	168.153	69.4243	63.7584	71.2246	61.2612	1.50097	2.58748e-15	3.10451e-14	WBGene00001693	grd-4
C04F12.5	592.583	491.522	588.221	535.873	211.927	194.691	187.592	185.933	1.50027	1.89404e-37	1.02786e-35	WBGene00007299	C04F12.5
F20A1.1	757.607	598.33	744.712	676.309	273.13	269.835	183.579	255.792	1.50005	3.03323e-26	8.50706e-25	WBGene00017613	F20A1.1
Y58A7A.5	120.955	127.547	141.762	143.207	54.8087	33.0177	42.1329	58.0369	1.49922	4.26332e-13	4.08874e-12	WBGene00021979	Y58A7A.5
C26F1.5	155.647	122.362	145.444	133.044	69.4243	42.1261	40.1266	44.0651	1.49894	2.37989e-12	2.12093e-11	WBGene00001719	grl-10
T23F2.2	243.784	377.456	250.385	253.154	78.5591	89.9449	111.351	118.223	1.49892	6.94196e-15	7.94358e-14	WBGene00020735	T23F2.2
Y67A10A.7	13.1268	22.8133	12.8875	28.6415	9.13478	3.41563	5.01582	9.67282	1.49492	0.00389238	0.00964067	WBGene00013456	Y67A10A.7
R09D1.10	154.709	109.918	118.749	137.664	42.9335	36.4334	56.1772	49.4389	1.49266	1.3448e-12	1.22742e-11	WBGene00011166	chil-22
F48E3.8	414.433	608.7	465.79	437.938	129.714	162.812	193.611	199.905	1.49104	8.73081e-19	1.38978e-17	WBGene00018607	F48E3.8
F02A9.1	13.1268	19.7024	17.4901	26.7936	9.13478	9.10834	9.02847	0	1.49084	0.00775465	0.0178902	WBGene00008513	F02A9.1
F08A10.1	100.327	139.991	105.861	116.414	48.4143	38.7105	40.1266	36.5418	1.49047	2.4487e-12	2.17837e-11	WBGene00008570	kcnl-2
F23D12.11	3485.18	2377.77	3000.94	2805.02	1283.44	1139.68	923.914	814.667	1.48716	8.5377e-23	1.87054e-21	WBGene00194674	F23D12.11
C50E3.6	60.0084	63.255	47.8678	31.4132	17.3561	23.9094	14.0443	17.1961	1.48631	7.19962e-06	2.92676e-05	WBGene00016817	C50E3.6
T02B11.6	23.4408	24.8872	23.0133	30.4893	12.7887	3.41563	12.038	7.52331	1.48578	0.000589294	0.00173391	WBGene00020157	T02B11.6
T23F2.3	274.726	228.133	303.776	228.208	108.704	108.162	74.2341	78.4573	1.48567	6.87555e-17	9.27158e-16	WBGene00020736	T23F2.3
ZK1248.1	18.7526	24.8872	13.808	13.8588	9.13478	4.55417	6.01898	5.37379	1.48523	0.0030131	0.00762992	WBGene00022874	nep-25
Y71D11A.1	148.146	337.014	195.153	176.469	50.2413	75.1438	82.2594	98.8777	1.48459	1.98188e-08	1.1388e-07	WBGene00022103	cdh-12
F58B4.6	76.8858	68.4398	78.2454	69.2939	23.7504	28.4636	29.0918	23.6447	1.4839	1.01575e-09	6.80738e-09	WBGene00010239	F58B4.6
Y70C5C.6	96.5761	82.9574	97.5766	77.6092	35.6256	36.4334	32.1012	22.5699	1.48324	3.12804e-10	2.20871e-09	WBGene00003702	nhr-112
F08G5.7	34.6924	33.1829	23.0133	31.4132	13.7022	9.10834	14.0443	6.44855	1.48266	0.000134015	0.000445934	WBGene00023502	clec-184
F47G6.2	157.522	162.804	138.08	150.599	58.4626	39.849	48.1519	70.934	1.48234	4.47268e-14	4.75148e-13	WBGene00018579	acs-16
F42C5.7	654.467	759.06	753.917	765.005	228.369	333.593	285.902	203.129	1.48227	8.43027e-24	2.00733e-22	WBGene00001713	grl-4
Y79H2A.1	19909.7	19919.1	20949.5	20159.9	7041.09	6785.72	6932.87	8215.45	1.48204	1.18749e-74	3.39707e-72	WBGene00000273	brp-1
T24A6.21	25.3161	23.8502	34.0597	27.7176	10.9617	9.10834	13.0411	6.44855	1.48083	0.000185622	0.00060186	WBGene00044279	grl-32
T19C4.7	483.818	588.997	480.519	423.155	200.052	245.925	125.395	137.569	1.48003	2.55076e-14	2.76102e-13	WBGene00003771	nlp-33
F53B2.8	673.22	844.091	738.268	845.386	299.621	289.19	251.794	270.839	1.47963	2.26283e-36	1.17696e-34	WBGene00009957	F53B2.8
F02D8.3	30.9419	30.072	23.0133	26.7936	11.8752	6.83126	11.0348	9.67282	1.47788	0.00015017	0.000495168	WBGene00006960	xbx-1
F18E3.12	63.759	72.5877	88.3712	102.555	20.0965	21.6323	31.0981	45.1398	1.47753	3.21948e-07	1.58403e-06	WBGene00045275	F18E3.12
T27D1.3	17.815	30.072	24.8544	22.1741	6.39434	11.3854	10.0316	6.44855	1.4769	0.000616502	0.0018041	WBGene00012084	npr-15
Y22D7AL.11	50.6321	98.5119	70.8811	65.5982	23.7504	25.0479	32.1012	21.4952	1.47585	2.38262e-07	1.19131e-06	WBGene00021249	Y22D7AL.11
H01G02.3	49.6945	48.7374	43.2651	39.7285	17.3561	15.9396	25.0791	6.44855	1.47569	2.27278e-05	8.6051e-05	WBGene00010350	H01G02.3
C18H9.8	31.8795	49.7744	29.4571	31.4132	16.4426	12.524	8.02531	13.9719	1.47533	6.92706e-05	0.000242465	WBGene00016005	ift-74
C34D10.2	1538.65	1727.59	1558.46	1602.08	615.684	461.11	598.889	635.182	1.47419	1.29709e-40	8.8649e-39	WBGene00016407	C34D10.2
K08E4.7	16.8774	16.5915	14.7285	13.8588	9.13478	4.55417	3.00949	5.37379	1.47293	0.00498733	0.0120341	WBGene00045036	K08E4.7
Y51H4A.13	40.3182	70.5137	43.2651	47.1199	21.9235	10.2469	15.0475	24.7194	1.47281	1.39588e-05	5.46482e-05	WBGene00013107	Y51H4A.13
C56G3.1	19.6903	31.109	19.3312	25.8697	8.2213	3.41563	15.0475	7.52331	1.47169	0.00140417	0.00381888	WBGene00016984	npr-8
ZC15.11	15.0021	14.5175	19.3312	16.6305	3.65391	6.83126	11.0348	2.14952	1.47164	0.00627706	0.0147776	WBGene00197080	ZC15.11
ZK418.13	47.8192	29.0351	55.232	39.7285	10.9617	20.4938	15.0475	16.1214	1.47148	1.96855e-05	7.51721e-05	WBGene00220259	ZK418.13
F34D10.5	21.5655	30.072	24.8544	22.1741	14.6156	11.3854	6.01898	3.22427	1.47119	0.00124949	0.00343649	WBGene00003033	lin-48
F44F4.3	32.8171	26.9611	27.616	38.8046	20.0965	1.13854	17.0538	6.44855	1.47086	0.00315168	0.00795668	WBGene00009702	F44F4.3
M162.5	82.5116	54.9592	80.0864	85.9245	29.2313	31.8792	26.0823	22.5699	1.47033	1.24058e-08	7.30448e-08	WBGene00010931	M162.5
C31A11.7	45.0063	55.9962	49.7088	43.4242	20.0965	20.4938	6.01898	23.6447	1.47018	2.04836e-05	7.80261e-05	WBGene00007835	oac-7
F53C3.5	36.5676	52.8853	44.1856	45.272	18.2696	13.6625	12.038	20.4204	1.46987	3.99255e-06	1.68993e-05	WBGene00018749	F53C3.5
Y54E10A.17	1083.9	846.165	1197.61	1123.49	443.037	384.827	344.085	364.343	1.46796	2.49569e-29	8.49934e-28	WBGene00021835	Y54E10A.17
Y95B8A.12	59.0708	80.8834	73.6427	96.0876	22.8369	23.9094	34.1076	31.168	1.46794	2.31352e-08	1.31802e-07	WBGene00022391	prhg-1
F15H10.1	21.5655	8.29574	7.36427	16.6305	5.48087	7.9698	5.01582	1.07476	1.46788	0.0204876	0.0422212	WBGene00000601	col-12
C15C8.1	61.8837	59.1071	34.9803	42.5003	19.183	11.3854	13.0411	27.9437	1.46775	2.52121e-05	9.47227e-05	WBGene00007604	xbx-9
T06E6.5	37.5053	51.8483	39.5829	51.7395	21.01	13.6625	14.0443	16.1214	1.46774	3.88361e-06	1.64521e-05	WBGene00011539	fbxa-135
C41H7.7	254.098	170.063	269.716	255.926	100.483	56.9271	84.2658	101.027	1.46749	1.09228e-12	1.00657e-11	WBGene00016577	clec-3
[truncated: 5,156 more rows]
