# Supplementary material for: Inhibition of the nucleolar RNA exosome facilitates adaptation to starvation
Source: PLoS Biol. 2025 May 21;23(5):e3003190. doi: 10.1371/journal.pbio.3003190 (PMC12136472; doi:10.1371/journal.pbio.3003190)
Supplement: S1 Data — (XLSX) [file pbio.3003190.s013.xlsx]

## Sheet: figure 1
		A			C									D									E									F									G							H
		control RNAi	exos-8 RNAi		repeat1		WT control RNAi		WT exos-8 RNAi		WT exos-4.2 RNAi			repeat1		WT control RNAi		WT exos-8 RNAi		WT exos-4.2 RNAi			repeat1		WT control RNAi		WT exos-8 RNAi		WT exos-4.2 RNAi			repeat1		WT control RNAi		WT exos-8 RNAi		WT exos-4.2 RNAi			repeat1		WT		exos-10			repeat1
		1.07254	2.73327			hours	dead	censored	dead	censored	dead	censored			hours	dead	censored	dead	censored	dead	censored			hours	dead	censored	dead	censored	dead	censored			hours	dead	censored	dead	censored	dead	censored			hours	dead	censored	dead	censored			hours
		1.42672	3.56926			4	0		3	0	1				2	36	3	16	4	13	3			10	29		6		10	2			4		1		1		1			2	3	2	0	3			12
		0.959668	3.19742			6	30	2	3		3	5			4	7	4	7	2	7	1			13	32	2	8	1	5				6	4	2	1		2				4	11	3	2	2			24
		0.960018	3.60817			8	16		16		14	1			6	2		1		3				16	15		8		3				8	10	1	2		5				6	34		8				36
		1.12325	3.05979			10	2		14		18				8	3		6		9				19	7		8		4				10	26		3		15				8	15		15				48
		0.832489	3.30225			12			10		8	1			12	2		4		1				22	1		6		2				12	21		20		28				10	1		4				60
		0.879849	3.0756			14			5		6				24	1		9	6	10	9			25	4		6		4				14	7		10		14				12	1		3	11			72
		1.05499	2.81419																					34			13		6				16			14		8
		0.92686	3.95475		repeat2		WT control RNAi		WT exos-8 RNAi		WT exos-4.2 RNAi			repeat2		WT control RNAi		WT exos-8 RNAi		WT exos-4.2 RNAi				40			3		7				18			7					repeat2		WT		exos-10			repeat2
		0.830088	4.31253			hours	dead	censored	dead	censored	dead	censored			hours	dead	censored	dead	censored	dead	censored			46			13		6													hours	dead	censored	dead	censored			hours
		0.92756	3.25779			6	12	3	2		3	1			2	39	3	6		13												repeat2		WT control RNAi		WT exos-8 RNAi		WT exos-4.2 RNAi				2	3	4	0	4			12
		0.97207	3.62812			8	22		1		2	4			4	4		4	5	8	3		repeat2		WT control RNAi		WT exos-8 RNAi		WT exos-4.2 RNAi				hours	dead	censored	dead	censored	dead	censored			4	19	2	7				24
		0.981923	2.73842			10	6		5		9	1			6	1		12		0				hours	dead	censored	dead	censored	dead	censored			5	17	3	0	2	5	1			6	28		13	2			36
		0.965019	2.89111			12			25	1	13	2			8	2		11		5				13	16	1	4	1	12	2			7	31		6		6				8	19		13				48
		1.01348	2.75362			14			15		10				12	4		5		6				16	11		3		5	2			9			14	1	9	2			10	13		25				60
		0.942564	3.23183			16			7		6				24	1		3	4	6	10			19	11		6		5				11			12		15				12	14	8	7	17			72
		1.06319	3.62467																					22	6		4		2				13			11		6
		1.56305	2.07672		repeat3		WT control RNAi		WT exos-8 RNAi		WT exos-4.2 RNAi			repeat3		WT control RNAi		WT exos-8 RNAi		WT exos-4.2 RNAi				25	1		2		2				15			7
		1.0942	3.39747			hours	dead	censored	dead	censored	dead	censored			hours	dead	censored	dead	censored	dead	censored			34	4		7		2
		0.84009	4.47821			4	0	1	2	5	4	3			2	30	3	5	4	10	4			40	3		7		2			repeat3		WT control RNAi		WT exos-8 RNAi		WT exos-4.2 RNAi
		0.977121	2.90831			6	12		1		2				4	12		9		9	2			46			16		9				hours	dead	censored	dead	censored	dead	censored
		0.962818	2.81199			8	20		6		7				6	2		5		4				58			7		9	2			7	0	4	1	5	0	4
		1.04294	3.16577			10	5		4		10				8	1		9		2				70					4				9	38		12		15	3
		0.797431	3.26869			12			10		9				12	3		3		5													11	10		12		15
		1.06974	2.36959			14			3		2				24			12	7	9	8		repeat3		WT control RNAi		WT exos-8 RNAi		WT exos-4.2 RNAi				13			14		20
		1.07454	2.83859			16			10		4													hours	dead	censored	dead	censored	dead	censored			15			2		4
		0.951816	3.47479																					5	4	6	2	3	7	1
		1.00548	2.49371																					8	9		4		8
		0.84044	3.05909																					11	18		5		4
		0.848042	3.0899																					14	7		5		4
	Mean	1	3.17285																					23	4		11		6
	SD	0.161688	0.524531																					26			5		5
																								29			3		4
																								32			2		12
																								35			9
[truncated: 14 more columns]

## Sheet: figure 2
	A				B				C				D				H													I											J
		Percentage in the nucleoli	Percentage in the nucleoplasm			Percentage in the nucleoli	Percentage in the nucleoplasm			Percentage in the nucleoli	Percentage in the nucleoplasm			Percentage in the nucleoli	Percentage in the nucleoplasm		repeat1		control RNAi		T22H9.1 RNAi		nol-56 RNAi		fib-1 RNAi		mtr-4 RNAi			repeat1		Fed control RNAi		Fed exos-8 RNAi		Fasted control RNAi		Fasted exos-8 RNAi			repeat1		control RNAi		exos-8 RNAi
	Fed	85	15		Fed	52	48		Fed	85	15		Fed	60	40			hours	dead	censored	dead	censored	dead	censored	dead	censored	dead	censored			hours	dead	censored	dead	censored	dead	censored	dead	censored			days	dead	censored	dead	censored
	Fasted	3	97		Fasted	23	77		Fasted	14	86		Fasted	4	96			4		2		1		1		1		1			3	6	4	2	3	25	2	4	2			10	4	4	1	2
																		6	4	2		1	2	2		1	1	1			5	7		3		14	3	2	3			12	2	2	1	2
																		8	17		4		5		6		2				7	16		1		5		4				14	4		4
																		10	10		6		10		9		4				9	7		6				6				16	6		1
																		12	6		15		12		8		16	1			11	10		5				7				18	12		4
																		14	1		19		10		9		9				13	3		5				10				20	14		6
																		16					5		15		13				15			27				24				22	10		10
																																										24	8		12
																	repeat2		control RNAi		T22H9.1 RNAi		nol-56 RNAi		fib-1 RNAi		mtr-4 RNAi			repeat2		Fed control RNAi		Fed exos-8 RNAi		Fasted control RNAi		Fasted exos-8 RNAi				26	3		8
																		hours	dead	censored	dead	censored	dead	censored	dead	censored	dead	censored			hours	dead	censored	dead	censored	dead	censored	dead	censored			28	1		5
																		6	26	1	4	2	4	2	3	2	8	1			3	4	1	1	1	27	1	1	4			30			2
																		8	19		4		7	4	13		12	2			5	10		3		13		3
																		10	2		9	1	17		25		23	2			7	8			1	7		1			repeat2		control RNAi		exos-8 RNAi
																		12	1		14		5		5		5				9	14		5				7				days	dead	censored	dead	censored
																		14			5		4		3						11	7		4				4				7	1	2		1
																															13	4		6				12				9	5	1	3
																	repeat3		control RNAi		T22H9.1 RNAi		nol-56 RNAi		fib-1 RNAi		mtr-4 RNAi				15			25				23				11	5		2
																		hours	dead	censored	dead	censored	dead	censored	dead	censored	dead	censored														13	1			1
																		6	10	3	2	2	8	2	4	1	2	1		repeat3		Fed control RNAi		Fed exos-8 RNAi		Fasted control RNAi		Fasted exos-8 RNAi				15	3		2
																		8	24		1		9	2	14		7				hours	dead	censored	dead	censored	dead	censored	dead	censored			17	5		6
																		10	5		11	2	21		23	1	13				3	8	5	3		32	1	5	2			19	7		2
																		12	6		8		9		10		17				5	9		2		17		2				21	20		13
																					15				5		4				7	9			1	8		4				23	11		32
																															9	6		4				4				25	7		24
																															11	3		3				8
																															13			5				10			repeat3		control RNAi		exos-8 RNAi
																															15			25				19				days	dead	censored	dead	censored
																																										7	1	2	1
																																										9	8	1	1	4
																																										11	9	3	1	3
																																										13	4		3
																																										15	8		2
																																										17	10		3
																																										19	13		6
																																										21	9		18
																																										23	6		27
																																										25	7		15

## Sheet: figure 3
E																			F					G					H							I							J					K
repeat1		control RNAi		exos-8 RNAi		fat-7 RNAi		exos-8 + fat-7 RNAi		control RNAi + OA		exos-8 RNAi + OA		fat-7 RNAi + OA		exos-8 + fat-7 RNAi + OA				fat-7					control RNAi	exos-8 RNAi	exos-4.2 RNAi			control RNAi	T22H9.1 RNAi	mtr-4 RNAi	nol-56 RNAi	fib-1 RNAi			control RNAi	exos-8 RNAi	sbp-1 RNAi	exos-8 + sbp-1 RNAi				control RNAi	exos-8 RNAi	exos-4.2 RNAi			Fed control RNAi
	hours	dead	censored	dead	censored	dead	censored	dead	censored	dead	censored	dead	censored	dead	censored	dead	censored			control RNAi	exos-8 RNAi	exos-4.2 RNAi			0.791321	2.70981	3.69778			1.02717	2.51115	1.97781	2.03816	1.9848			0.951158	3.07183	0.117315	0.120405				0.977251	1.04471	2.17808			1.25805
	5	24	3	1	0	17	1	9	4	15	1		1	4	3	1	2			1	2.51	2.46			0.893138	3.04885	3.33276			1.28178	2.9215	2.16626	1.59278	1.5711			0.897027	2.7356	0.090821	0.123075				1.00771	1.16304	2.86976			1.18381
	7	22		7		33		23		24		4		30		3				1	1.93	2.01			0.923265	3.2791	3.27635			1.17317	2.7771	2.57644	1.07441	1.82883			1.05019	3.02716	0.068099	0.13623				0.846288	1.62079	1.29699			1.08093
	9	3		13		3		17		6		9		11		10				1	2.69	2.25			1.00062	2.89582	2.80264			0.709724	3.03477	2.68646	1.83013	2.0259			0.797363	2.74805	0.067307	0.192664				0.759772	1.31328	1.92528			0.751579
	11			17				5				15		3		12			Mean	1	2.37667	2.24			1.20755	3.09826	2.41788			0.788925	3.05487	2.59741	2.26506	1.53956			0.891487	2.0495	0.068892	0.120604				1.00534	1.6147	2.74408			0.828901
	13			12								15				6			SD	0	0.397157	0.225167			1.25763	3.50667	3.31013			1.27633	2.14969	1.74782	1.83461	1.67734			1.00274	1.9467	0.094206	0.069864				0.907796	1.80094	2.61965			0.895424
	15			6								14				17									0.796811	3.00444	2.76723			0.935094	3.03885	2.84724	2.23989	1.04788			1.00386	3.38485	0.126351	0.11283				0.894667	1.20398	1.68778			0.876647
																									0.575913	3.72048	3.42303			0.996221	3.18556	2.00568	2.36398	1.69757			0.751924	3.37102	0.130309	0.127845				0.61829	1.75092	1.39213			0.941125
repeat2		control RNAi		exos-8 RNAi		fat-7 RNAi		exos-8 + fat-7 RNAi		control RNAi + OA		exos-8 RNAi + OA		fat-7 RNAi + OA		exos-8 + fat-7 RNAi + OA									1.33787	3.55245	2.80974			0.960332	2.57545	1.9285	2.48697	1.76743			0.95353	3.33339	0.103856	0.083138				0.512723	1.46884	1.6214			0.906866
	hours	dead	censored	dead	censored	dead	censored	dead	censored	dead	censored	dead	censored	dead	censored	dead	censored								1.13473	2.9448	2.94798			0.866248	2.87723	2.63791	1.74647	1.45201			0.985896	1.89271	0.088788	0.072631				1.11379	1.38449	1.85555			1.08013
	4	0	2	0		28	5	3	1	1	4	1		3	2	3									0.638653	3.87502	3.73265			0.985007	2.0259	1.96107	1.64168	1.04788			1.22484	2.4749	0.11791	0.110149				1.25332	1.09611	0.843059			1.28161
	6	36		7	1	13		5		33		2	1	31	3	1	1								1.23909	2.83071	2.99688		Mean	1	2.7411	2.28478	1.91947	1.60366			0.813149	2.55395	0.105351	0.080956				1.14076	0.96754	1.3607			0.949187
	8	11		5	1	6		20		10		5	2	11		2	1								1.18854	3.48608	3.10686		SD	0.184177	0.382734	0.386189	0.412185	0.325772			0.874843	1.84775	0.150545	0.098909				1.00537	1.55955	2.0342			0.965728
	10			12				10				14				8	4								1.22561		3.31873										1.56376	3.17511	0.166963	0.106857				1.1462	1.86627	1.68541		Mean	1
	12			9				6				6				8									0.789255												1.23823	2.00144		0.100758				0.91159	1.9784	1.25089		SD	0.164745
	14			13				5				15				16								Mean	1	3.22711	3.13862									Mean	1	2.64093	0.106908	0.110461				0.810297	1.70756	2.40318
																								SD	0.245291	0.368456	0.372189									SD	0.208392	0.577643	0.0303132	0.0305042				0.790476	1.66791	1.34454
																																												0.857966	1.73771	1.48431
																																												0.734983	1.82206	1.72821
																																												0.949587	1.88718	1.25012
																																												0.921362	1.94721	2.12042
																																												0.798454	2.24277	2.26582
																									1																			1.4326	1.7221	1.42594
																																												1.10191	1.39407	2.16504
																																												1.11313	2.37276	2.20182
																																												1.01561	2.60866	1.17477
																																												0.986608	2.68034	1.48929
																																												0.935902	1.63595	1.32736
																																												0.83778	1.47406	1.7534
																																												1.35199	1.30913	1.99693
																																												1.15219	1.54339	1.30773
																																												1.35553	2.02576	1.34208
																																												1.33622	1.10394	1.4132
																																												1.56694	1.50042	1.35506
																																												0.996396	1.50015	1.12135
																																												1.03485	1.70106	1.42393
																																												1.01851	1.77777	1.92635
																																												1.21239	2.2511	2.28074
																																												1.12092	1.97545	1.76978
																																												1.2229	1.33573	1.57359
																																												0.967479	1.35213	1.5652
																																												1.31715	1.31172	1.26543
																																												1.01841	1.69616	1.5428
																																												0.909315	1.84194	2.4363
																																												1.04412	1.63785	1.78297
																																												0.856245	2.55366	2.24807
																																												0.745243	1.17414	1.47268
																																												0.62681	1.21978	1.33883
																																												0.795053	2.11426	1.61244
																																												1.05367	1.99388	1.35599
																																												0.614862	2.91455	1.5033
																																												1.52734	2.98923	1.49894
																																												1.11494	2.08966	1.44276
																																												0.719663	1.33631	1.45094
																																												0.955777	1.22058	1.06995
																																												1.17374	1.39473	1.78245
																																												1.17996	1.52804	1.80301
																																												1.22762	2.01843	1.72158
																																												0.845731	1.44174	1.60156
																																												1.16669	2.06226	1.01066
																																												1.00889	1.54	1.30147
																																												1.47686	1.68681	2.1174
																																												1.53161	1.8534	2.12921
																																												0.860235	1.55863	1.09274
																																												1.44381	1.41057	1.15711
																																												1.46512	2.01193	1.10231
																																												0.637535	2.78493	1.8913
																																												0.726126	1.1351	1.85707
																																												0.588108	1.30724	1.59247
																																												1.12119	1.26273	1.09721
																																												1.15422		1.57018
																																												1.06312		1.17499
																																												0.580792		1.04185
																																												0.787022		1.61105
																																												0.793847		1.10129
																																												0.926795		1.16864
																																												0.924319		1.00499
																																												0.723916
																																												0.844059
																																												1.18949
																																												0.790382
																																												0.948597
																																												0.79774
																																											Mean	1	1.70286	1.61723
																																											SD	0.242412	0.455348	0.438285
[truncated: 12 more columns]

## Sheet: figure 4
	B					C								D											E											F												G
		sams-1					WT + control RNAi	WT + exos-8 RNAi	WT + exos-4.2 RNAi	sams-1 + control RNAi	sams-1 + exos-8 RNAi	sams-1 + exos-4.2 RNAi		repeat1		WT + control RNAi		WT + exos-8 RNAi		sams-1 + control RNAi		sams-1 + exos-8 RNAi			repeat1		WT + control RNAi		WT + exos-8 RNAi		sams-1 + control RNAi		sams-1 + exos-8 RNAi			repeat1		control RNAi		exos-8 RNAi		pmt-2 RNAi		exos-8 + pmt-2 RNAi					control RNAi
		control RNAi	exos-8 RNAi	exos-4.2 RNAi			1.05025	3.59104	3.2681	2.514	3.68676	3.30529			hours	dead	censored	dead	censored	dead	censored	dead	censored			hours	dead	censored	dead	censored	dead	censored	dead	censored			hours	dead	censored	dead	censored	dead	censored	dead	censored				0.751369
		1	0.407196	0.571139			0.781943	2.76614	4.02329	3.29875	2.37973	3.09279			5	0	5		1	32	2	28	6			2	9	4	6	1	7	3	8	5			3		1		1	5	0	27	0				1.28949
		1	0.387925	0.64368			0.872536	2.16128	3.53445	3.15973	2.96793	3.43544			7	12		0		46		43				4	16		7		3		2				5	7		3		24		19					0.994417
		1	0.759353	0.369738			0.817883	2.8478	4.10181	2.73779	2.61902	3.09805			9	57		11		3		7				7	4		5		9		10				7	28		10		2		4					1.1164
		1	0.7445	0.7355			0.85844	3.15596	3.97804	2.54739	3.01969	2.96592			11	1		40								12	5		8		12		12				9	7		22									1.05376
		1	0.905337	1.01571			0.959046	2.52923	3.84332	2.82889	2.65504	3.27318			13			18								14	4		1	19	2	13	2	10			11			18									1.00675
		1	0.671228	0.574641			1.15423	3.23742	4.12253	3.63153	3.30668	3.48259			15			19																			13			3									1.07412
	Mean	1	0.645923	0.651735			0.881722	3.33263	3.85824	3.07736	3.21225	3.88904													repeat2		WT + control RNAi		WT + exos-8 RNAi		sams-1 + control RNAi		sams-1 + exos-8 RNAi																0.753233
	SD	0	0.188888	0.196436			1.09092	2.67579	3.34198	3.25538	2.45505	2.91011		repeat2		WT + control RNAi		WT + exos-8 RNAi		sams-1 + control RNAi		sams-1 + exos-8 RNAi				hours	dead	censored	dead	censored	dead	censored	dead	censored		repeat2		control RNAi		exos-8 RNAi		pmt-2 RNAi		exos-8 + pmt-2 RNAi					1.24447
		mel-32					1.16555	2.88678	4.28586	2.44758	2.33452	3.68411			hours	dead	censored	dead	censored	dead	censored	dead	censored			2	3	5	3	4	5	2	9	2			hours	dead	censored	dead	censored	dead	censored	dead	censored				0.711106
		control RNAi	exos-8 RNAi	exos-4.2 RNAi			0.992116	3.80749	4.26972	3.11369	3.07917	3.47606			5	5	1		1	48	5	57	3			4	22		9		9		10				3		1		1	29	4	21	2				0.828925
		1	0.579159	0.828331			1.2258		4.27629	3.31036	3.58532	3.32842			7	29		1		26		16				7	4		6		7		6				5	4		3		10		20					1.01839
		1	0.668413	0.790101			1.14956				3.2652				9	48		8	2			13				12	10		7		8		6				7	28		7		3		9					1.15758
		1	0.741077	0.25603		Mean	1	2.99923	3.90863	2.99354	2.96664	3.32842			11			42								14	4		2	15	1	15	1	13			9	12		17
		1	0.5223	0.5142		SD	0.149463	0.480994	0.355102	0.373898	0.447736	0.288633			13			16																			11			14
		1	0.243474	0.439605											15			12							repeat3		WT + control RNAi		WT + exos-8 RNAi		sams-1 + control RNAi		sams-1 + exos-8 RNAi				13			5								Mean	1
		1	0.577082	0.691679																						hours	dead	censored	dead	censored	dead	censored	dead	censored														SD	0.188456
	Mean	1	0.555251	0.586658										repeat3		WT + control RNAi		WT + exos-8 RNAi		sams-1 + control RNAi		sams-1 + exos-8 RNAi				2	7	3	3	0	6	3	4	1		repeat3		control RNAi		exos-8 RNAi		pmt-2 RNAi		exos-8 + pmt-2 RNAi
	SD	0	0.171275	0.222267											hours	dead	censored	dead	censored	dead	censored	dead	censored			4	18		9		7		6				hours	dead	censored	dead	censored	dead	censored	dead	censored
		mthf-1													3	9	5	1	2	13	1	18	7			7	7		6		6		11				3	0	3	0	0	25	2	34	0
		control RNAi	exos-8 RNAi	exos-4.2 RNAi											5	27		6	4	37		25				12	6		4		5		14				5	10		2	1	14		12
		1	0.649073	0.938933											7	22		11	1	12		11				14	2	2	2	18	3		1	11			7	29		7				3
		1	0.77158	0.881492											9	4		16																			9	3		17	1
		1	0.839363	0.657216											11			8																			11			13
		1	0.944	0.7094											13			5																			13			4
		1	0.521833	0.680833
		1	0.715299	0.77956
	Mean	1	0.740191	0.774572
	SD	0	0.147622	0.114261
		metr-1
		control RNAi	exos-8 RNAi	exos-4.2 RNAi
		1	0.403097	0.804029
		1	0.642179	0.959273
		1	0.497362	0.0778205
		1	0.8247	0.7173
		1	0.207902	0.547212
		1	0.561521	0.624569
	Mean	1	0.522793	0.621701
	SD	0	0.210253	0.302556
		mtrr-1
		control RNAi	exos-8 RNAi	exos-4.2 RNAi
		1	0.54556	0.810199
		1	0.7842	0.854802
		1	0.635533	0.237618
		1	1.0126	0.9228
		1	0.241433	0.646595
		1	0.530694	0.670697
	Mean	1	0.625003	0.690452
	SD	0	0.260007	0.246052
		ahcy-1
		control RNAi	exos-8 RNAi	exos-4.2 RNAi
		1	0.679827	0.76787
		1	0.50902	0.592441
		1	1.03328	0.912787
		1	0.6577	0.5404
		1	0.76587	0.702761
		1	0.728788	0.657755
	Mean	1	0.729082	0.695669
	SD	0	0.173113	0.13312
		pmt-2
		control RNAi	exos-8 RNAi	exos-4.2 RNAi
		1	0.731578	0.727855
		1	0.643118	0.748166
		1	0.699379	0.411575
		1	1.1072	1.0243
		1	0.896625	1.04823
		1	0.683535	0.575057
	Mean	1	0.793573	0.755863
	SD	0	0.176886	0.248839
[truncated: 5 more columns]

## Sheet: figure 5
	A				B						C						D						E						F											G						H
		control RNAi	exos-8 RNAi			control RNAi	exos-8 RNAi	let-363 RNAi	exos-8 + let363 RNAi			control RNAi	exos-8 RNAi	sams-1 RNAi	exos-8+sams-1 RNAi			control RNAi	exos-8 RNAi	pmt-2 RNAi + choline	exos-8 + pmt-2 RNAi + choline			control RNAi	exos-8 RNAi	eif-2Bβ RNAi	exos-8+eif-2Bβ RNAi		repeat1		control RNAi		exos-8 RNAi		eif-2Bβ RNAi		exos-8 + eif-2Bβ RNAi				Fed control RNAi	Fed eif-2Bβ RNAi	Fasted control RNAi	Fasted eif-2Bβ RNAi		repeat1		Fed control RNAi
		1	0.782859			1	0.630163	0.539287	0.523768			1	0.630825	0.565286	0.470452			1	0.547133	1.12457	0.9689			1.21711	2.31755	3.43277	3.23613			hours	dead	censored	dead	censored	dead	censored	dead	censored			0.834131	2.87358	0.321599	1.90148			hours	dead	censored
		1	0.687595			1	0.673084	0.632155	0.518763			1	0.63655	0.376913	0.599708			1	0.590363	1.08675	0.867053			1.38015	2.35897	2.17204	3.23286			3	1	2	0	0	3	5	0				0.985438	4.06729	0.681782	2.99539			2	0
		1	0.716276			1	0.711659	0.615378	0.560232			1	0.344363	0.4812	0.412789			1	0.654932	0.989121	1.14161			0.80777	2.86618	2.37019	2.1585			5	15		3		2		0	1			0.921685	4.39672	0.299802	3.65746			4	17	5
	Mean	1	0.72891		Mean	1	0.671635	0.595607	0.534254		Mean	1	0.537246	0.474466	0.494316		Mean	1	0.597476	1.06682	0.992521			1.07702	2.3842	1.91133	2.88606			7	20		7		7		6				1.2961	2.715	0.365622	1.85638			6	25
	SD	0	0.0488725		SD	0	0.0407673	0.0494904	0.0226361		SD	0	0.167066	0.0943669	0.0957173		SD	0	0.0542504	0.0698919	0.138795			1.07702	3.57781	2.88616	1.80841			9	11		17		19		10				1.04133	4.35988	0.341622	1.75132			8
																								0.836686	2.94179	2.90576	3.03256			11	1		9		16		19				0.83567	2.8109	0.198415	3.22853			10
																								0.629089	1.65556	1.80825	3.1114			13			12		1		16				1.01741	3.58977	0.329993	2.61738
																								1.15878	1.93943	3.15795	3.12065														0.871926	3.7887	0.303062	2.71211		repeat2		Fed control RNAi
																								0.992893	2.69051	3.8352	2.25443		repeat2		control RNAi		exos-8 RNAi		eif-2Bβ RNAi		exos-8 + eif-2Bβ RNAi				1.17033	3.83305	0.370788	1.76986			hours	dead	censored
																								1.05871	2.85883	3.31244	2.31497			hours	dead	censored	dead	censored	dead	censored	dead	censored			0.894271	3.06807	0.260707	1.8637			2	3	3
																								0.764779	2.30634	2.61489	3.84103			5	8	1	2	1	1	2	0				1.01153	3.68399	0.425129				4	14
																									2.09293					7	21	2	9		3	2	4	3			1.12017	3.91823	0.467798				6	31
																							Mean	1	2.49917	2.76427	2.81791			9	10		15		9		8			Mean	1	3.5921	0.36386	2.43536			8
																							SD	0.221077	0.518134	0.652224	0.603883			11	2		10		17		12			SD	0.141972	0.591199	0.122446	0.699512			10
																														13			7		10		10
																														15					6		12									repeat3		Fed control RNAi
																																															hours	dead	censored
																													repeat3		control RNAi		exos-8 RNAi		eif-2Bβ RNAi		exos-8 + eif-2Bβ RNAi										2	4	3
																														hours	dead	censored	dead	censored	dead	censored	dead	censored									4	18
																														4	0	3	0	1	0		0										6	24
																														6	36		5		16	3	4	1									8
																														8	10		27		22		30										10
																														10			11		3		18
[truncated: 6 more columns]

## Sheet: figure 6
	A							B							C							D							E											F				G
	repeat1		control RNAi		exos-8 RNAi			repeat1		control RNAi		exos-8 RNAi			repeat1		eat-2 + control RNAi		eat-2 + exos-8 RNAi			repeat1		eat-2 + control RNAi		eat-2 + exos-8 RNAi			repeat1		WT + control RNAi		WT + exos-8 RNAi		eat-2 + control RNAi		eat-2 + exos-8 RNAi				eat-2 + control RNAi	eat-2 + exos-8 RNAi			WT + control RNAi	WT + exos-8 RNAi	eat-2 + control RNAi	eat-2 + exos-8 RNAi
		days	dead	censored	dead	censored			days	dead	censored	dead	censored			days	dead	censored	dead	censored			days	dead	censored	dead	censored			hours	dead	censored	dead	censored	dead	censored	dead	censored			1	0.432688			0.836949	2.58219	0.225502	2.10218
		8		1	13	2			6	5	3		18			8		2		1			5		1	1				3	0		0		1	0	0	1			1	0.385073			0.814336	3.28899	0.164097	1.89979
		10	3		23	3			8		6		5			10		3		1			7		1		1			5	1	2		1	48		1				1	0.587815			0.892643	2.83319	0.17068	1.73655
		12	9	1	32				10	20		25				12	5	3	3				9	4	3					7	30		2		16		3			Mean	1	0.468525			0.755334	2.01132	0.225035	1.85549
		14	18		12				12	20		26				14	1		11	1			11	2		3	1			9	10		3				13			SD	0	0.106016			1.37425	2.13194	0.18255	1.23273
		16	10		10				14	18		9	8			16	8	1	17				13	9		2	1			11	3		9	1			32								1.40191	2.5619	0.472904	2.00923
		18	10		7				16	17		6				18	8		15				15	10	1	12	1			13			15				14								0.83088	2.4028	0.226273	1.62818
		20	10		3				18	11		12				20	16		14				17	6		6				15			21												1.09207	2.01711	0.187164	1.71679
		22	4						20	16		11				22	16		9				19	10		6																			0.808861	2.11292	0.429302	1.71904
		24	12						22	13		14				24	11		9				21	10		8			repeat2		WT + control RNAi		WT + exos-8 RNAi		eat-2 + control RNAi		eat-2 + exos-8 RNAi								0.823514	2.11493	0.328818	1.84744
		26	4						24	6		10				26	13		4				23	12		14				hours	dead	censored	dead	censored	dead	censored	dead	censored							1.21608	2.1625	0.263705	2.36393
		28	2						26			5				28	5		5				25	9		7				3	0		0		0	3	0	5							1.15317	2.53233	0.261441	1.99029
																30	4		4				27	5		8				5	3	3		1	44		1							Mean	1	2.39601	0.261456	1.8418
	repeat2		control RNAi		exos-8 RNAi			repeat2		control RNAi		exos-8 RNAi				32			5				29	7		23				7	39		0		11		3							SD	0.235285	0.386629	0.100339	0.278381
		days	dead	censored	dead	censored			days	dead	censored	dead	censored										31	5		13				9	13		4				15
		8		1	12	2			5		3		1		repeat2		eat-2 + control RNAi		eat-2 + exos-8 RNAi				33	2		6				11			8	1			21
		10	2		27				7		2		2			days	dead	censored	dead	censored										13			24				7
		12	9		21	1			9		1	1	1			8		0	1			repeat2		eat-2 + control RNAi		eat-2 + exos-8 RNAi				15			24
		14	12		23				11	5		1	1			10	1		5				days	dead	censored	dead	censored
		16	7		5				13	7		9				12	1	1	6	1			7	1	5	1			repeat3		WT + control RNAi		WT + exos-8 RNAi		eat-2 + control RNAi		eat-2 + exos-8 RNAi
		18	5		4				15	16		6				14	5		13				9	1			1			hours	dead	censored	dead	censored	dead	censored	dead	censored
		20	8		7				17	8		4				16	6		4				11	3		6				3	0	2	0		0	1	0	0
		22	11						19	11		5				18	9		13				13	2		1	5			5	1	2	0	2	39		1
		24	8						21	7		12				20	23		17				15	7		1				7	31		0		17		5
		26	5						23	4		9				22	12		10				17	0		0				9	7		3				15
		28		1					25	7		3				24	8		18				19	11		2				11			9				31
		30	4									6				26	1		11				21	8		8				13			18				13
																28	9		8				23	6		4				15			20
	repeat3		control RNAi		exos-8 RNAi			repeat3		control RNAi		exos-8 RNAi				30	1		3				25	4		3
		days	dead	censored	dead	censored			days	dead	censored	dead	censored			32	2		4				27	2		4
		8	1	5	6	1			6	2	2		1										29	3		4
		10	2	2	11	3			8	3		1			repeat3		eat-2 + control RNAi		eat-2 + exos-8 RNAi				31	1		9
		12	7	2	28	2			10	3		3				days	dead	censored	dead	censored			33			2
		14	6		27				12	2		8	1			8		1		1
		16	3		8				14	3		1				10	2		2			repeat3		eat-2 + control RNAi		eat-2 + exos-8 RNAi
		18	5		6				16	9		10				12	2		3				days	dead	censored	dead	censored
		20	11		6				18	7		15				14	5		7				10	2	2	1
		22	10						20	15		19				16	4		9				12	2	2		1
		24	3						22	24		22				18	7		12				14	9		7	4
		26	6						24	14		18				20	10		11				16	8		6
		28	1						26	8		8				22	14		8				18	12		10
		30	4						28	5		6				24	9		15				20	4		6
									30	4						26	9		5				22	15		10
																28	5		6				24	13		9
								repeat4		control RNAi		exos-8 RNAi				30	2		4				26	8		21
									days	dead	censored	dead	censored			32	3		1				28			6
									8	1	2	4	3										30			3
									10	6	3	2	2
									12	3		4
									14		1	6
									16	6		12
									18	4		14
									20	11		10
									22	11		8
									24	6		3
									26	5		1
									28	3

## Sheet: figure S1
		A										B					C					D					E					F
		control RNAi	exos-8 RNAi	exos-4.2 RNAi	exos-1 RNAi	exos-3 RNAi	exos-7 RNAi	exos-9 RNAi	exos-4.1 RNAi	dis-3 RNAi			control RNAi	exos-8 RNAi	exos-4.2 RNAi			control RNAi	exos-8 RNAi	exos-4.2 RNAi			control RNAi	exos-8 RNAi	exos-4.2 RNAi			control RNAi	exos-8 RNAi	exos-4.2 RNAi			hsp-4
		1.13704	3.50104	3.52884	1.7355	4.22446	4.24037	2.38523	2.78939	1.87348			0.80317	1.7595	1.11651			1.24846	3.44078	1.64365			0.677749	1.2376	0.984859			0.970785	1.34283	1.427			control RNAi	exos-8 RNAi	exos-4.2 RNAi
		0.841393	4.79671	5.54513	3.00054	4.76148	6.43538	3.14351	3.81019	1.76489			1.05766	1.31818	1.43335			0.751682	3.30966	2.35403			0.768154	1.26086	1.41971			1.10121	1.50365	1.2028			1	3.171	1.525
		1.22948	4.85373	3.41987	2.10074	5.115	4.7638	3.60014	2.6917	1.32448			0.838014	1.86316	1.65224			0.741946	2.25253	3.0446			0.743005	1.87446	1.47894			0.824955	1.36695	0.999482			1	1.484	1.336
		1.29624	6.47292	4.2762	2.63298	3.55051	5.50102	3.50672	3.69206	1.04585			1.23268	2.01413	1.49201			1.00518	3.65584	3.72167			1.16861	3.10048	1.64681			0.861393	1.50877	1.08157			1	1.243	1.265
		0.789083	6.08447	5.22303	1.67337	5.25517	5.97482	2.71106	4.01432	2.40397			1.42746	1.74199	1.39213			1.27829	3.36581	2.39905			1.00399	2.49209	1.65591			1.18875	1.42147	1.27292			1	1.318	1.49434
		0.747608	7.21562	5.07056	1.50492	3.21493	4.96314	3.79944	5.13724	1.75823			1.09563	1.69037	1.46338			0.956742	3.1974	2.57168			0.841135	1.70226	1.3422			0.993989	1.40083	1.439			1	1.054	0.97
		0.823659	6.55571	2.58294	1.34214	4.06331	7.13815	3.83617	6.03963	1.5804			0.829746	1.19839	1.6067			0.991062	3.95742	1.7543			0.984797	1.20943	1.49059			1.03549	1.61281	1.45873		Mean	1	1.654	1.31807
		1.02556	4.57578	4.61308	2.80018	3.19537	4.268	2.91629	2.3069	0.992725			1.06364	1.80815	1.48165			1.96805	1.80121	1.83109			0.981119	1.81317	1.30465			1.14631	1.55002	1.22523		SD	0	0.861975	0.222589
		0.942484	4.88839	7.21132	0.637711	4.51417	3.88551	5.0036	5.17161	2.11706			0.816877	2.01051	1.41355			1.45383	2.45606	3.32121			0.844012	1.50738	1.50183			1.00062	1.42591	1.31251			hsp-6
		1.07921	4.74821	5.08314	1.92068	2.87453	5.02945	2.56894	4.58321	1.572			0.874094	1.85358	1.83955			1.16809	3.50018	2.11172			1.14407	1.32271	1.7036			1.00601	1.44626	1.22552			control RNAi	exos-8 RNAi	exos-4.2 RNAi
		1.02121	5.63774	4.53094	1.90307	2.55575	7.45534	3.02862	3.9306	1.18565			0.871564	1.96602	1.34424			1.43994	3.48048	2.04121			0.947073	1.17122	1.4068			0.793873	1.50576	1.37426			1	1.85	2.756
		1.3044	5.0859	6.45271	1.88821	4.93514	6.01954	3.0242	3.62542	1.36113			1.02242	1.6674	1.87298			1.15464	1.89874	1.77641			0.85221	1.20647	1.44761			0.95716	1.19088	1.34083			1	2.399	2.242
		0.70244	6.02558	3.42665	2.42889	2.66736	4.90389	2.66317	3.7059	2.01345			1.08398	1.53358	1.37825			0.921774	1.9862	2.78196			0.832198	1.10331	1.55548			1.16744	1.29914	1.42819			1	2.604	2.383
		0.776137	5.37115	4.24978	2.73606	6.32719	4.7545	4.5412	5.62045	2.72226			1.03895	1.73556	1.72273			0.781069	3.83598	1.57686			0.902405	1.33561	1.43016			0.972603	1.41662	1.523			1	1.585	1.913
		1.1361	6.32508	5.27501	1.53539	5.56489	6.05849	3.9739	3.7244	1.33082			0.840803	1.62644	1.49296			1.46206	5.15736	2.01945			1.23918	1.52065	1.56495			0.901017	1.44708	1.41875			1	1.97	1.89
		1.35208	5.28301	5.13237	3.00459	2.97627	3.06279	3.04343	5.30151	2.10537			0.878995	1.31637	1.59596			0.853887	2.26164	2.42615			0.873989	1.40158	1.80119			0.782789	1.39893	1.23365		Mean	1	2.0816	2.2368
		0.901983	5.72982	4.21427	1.77426	4.18473	7.06409	3.60229	4.69728	2.5855			1.22088	1.83086	1.35484			0.710223	3.31708	0.996799			0.748203	1.60191	1.34225			1.04681	1.44026	1.22188		SD	0	0.414231	0.359196
		0.690305	3.83978	3.61718	1.95473	3.39861	6.13844	4.04768	4.16087	1.02937			0.965776	1.58176	1.47182			0.833197	1.84921	1.61074			1.07744	1.60795	1.67261			0.864384	1.64719	1.37455			hsp-16.2
		0.947354	3.9459	3.33222	2.94441	4.22722	6.38315	2.94875	2.8361	2.0126			0.969422	1.84366	1.04471			0.989323	4.0415	1.99277			0.898419	1.21262	1.63668			1.12156	1.09433	1.20411			control RNAi	exos-8 RNAi	exos-4.2 RNAi
		0.807588	4.8461	2.66472	1.73741	4.34925	5.29969	3.89737	5.85899	0.966265			1.06826	2.26426	1.8175			0.610405	4.09021	1.66855			0.918349	1.61909	1.82382			1.28141	1.2817	1.10344			1	3.27	2.6909
		0.892162	4.15429	3.65087	2.38989	5.52549	3.2224	2.96101	2.18365	1.62005		Mean	1	1.73119	1.49935			0.816323	1.91639	1.4651			0.961497	1.45648	1.46943			1.03526	1.35413	1.48449			1	2.513	1.77632
		1.51271	4.61896	4.47282	1.30273	4.87357	6.27167	4.08266	2.54958	1.85364		SD	0.16509	0.257909	0.216337			1.32307	1.3935	1.42867			1.21562	1.52451	1.45969			1.0447	1.42825	1.28788			1	1.56351	1.83594
		1.00595	4.96614	4.29499	2.60672	3.29756	6.39302	4.05215	6.15086	1.667								0.940076	3.58551	1.22995			1.47974	1.27929	1.67555			0.900177	1.52163	1.47431			1	3.492	1.98878
		1.11289	5.70141	5.10201	2.14697	3.40165	5.81147	3.31655	2.95654	1.38986								0.770866	2.11097	1.62273			1.22252	1.49152	1.55083			0.925316	1.47003	1.48776			1	2.2176	1.68694
		0.961679	5.19937	4.92073	2.07976	5.08988	6.16709	3.62214	3.90654	1.19495								0.609679	1.80515	1.86606			1.0939	1.30197	1.21021			1.07601	1.38183	1.26981		Mean	1	2.61122	1.99578
		0.899791	7.16595	5.33057	1.85108	5.03801	5.12883	1.65341	3.85508	2.4446								0.721308	4.47577	1.27605			1.01114	1.49895	1.40878				1.13386	1.30709		SD	0	0.786135	0.403837
		1.25266	6.58846	4.54206	1.73571	5.26454	6.83508	1.86971	5.4927	1.69553								0.770139	3.96292	1.49789			1.05238	1.5216	1.1863				1.35381	1.72146			mtl-1
		1.01894	6.17562	2.64077	2.93597	4.41142	3.57332	3.65322	3.84043	2.18552								0.714506	2.09386	1.60222			1.44179	1.40555	1.09965		Mean	1	1.40537	1.32964			control RNAi	exos-8 RNAi	exos-4.2 RNAi
		0.567422	6.07688	5.2447	1.6864	6.4771	6.03309	3.1571	3.07813	2.0794								0.745918	1.9794	2.1965			1.0753	1.45872	1.31404		SD	0.127232	0.12873	0.155189			1	2.76302	4.77002
		1.22445	6.20033	4.37835	2.97903	3.90098	5.47062	3.71917	1.98622	1.75287								1.26827	3.55701	2.4438				1.55743									1	3.3454	2.04741
	Mean	1	5.421	4.46759	2.099	4.30785	5.47487	3.34429	3.98992	1.72096							Mean	1	2.99119	2.0091		Mean	1	1.52656	1.46845								1	1.88379	1.68854
	SD	0.223909	0.964302	1.06821	0.60231	1.04957	1.15218	0.734014	1.19762	0.484461							SD	0.316549	0.982802	0.628794		SD	0.196848	0.400785	0.19892								1	2.888	4.95094
																																	1	2.06047	6.32054
																																Mean	1	2.58813	3.95549
																																SD	0	0.605907	2.00173
																																	gst-4
																																	control RNAi	exos-8 RNAi	exos-4.2 RNAi
																																	1	3.22209	2.59948
																																	1	4.04468	2.79394
																																	1	3.426	1.99279
																																	1	4.492	1.84464
																																	1	3.05994	3.69367
																																Mean	1	3.64894	2.58491
																																SD	0	0.601288	0.736859

## Sheet: figure S2 
	A				B				C				D				E						F				G				H				I				J
		Percentage in the nucleoli	Percentage in the nucleoplasm			Percentage in the nucleoli	Percentage in the nucleoplasm			Percentage in the nucleoli	Percentage in the nucleoplasm			Percentage in the nucleoli	Percentage in the nucleoplasm			control	TBHP	antimycin	DTT			Percentage in the nucleoli	Percentage in the nucleoplasm			Percentage in the nucleoli	Percentage in the nucleoplasm			Percentage in the nucleoli	Percentage in the nucleoplasm			Percentage in the nucleoli	Percentage in the nucleoplasm		repeat1		WT fed		exos-10 fed		WT fasted		exos-10 fasted
	control RNAi	78	22		control	85	15		control	83	17		control	77	23			34	6	11	28		WT	76	24		WT	46	54		WT	58	42		control	82	18			hours	dead	censored	dead	censored	dead	censored	dead	censored
	exos-8 RNAi	14	86		TBHP	14	86		antimycin	12	88		DTT	13	87			42	8	11	33		rsks-1	13	87		rsks-1	26	74		rsks-1	39	61		T22H9.1	24	76			2	1	4		2	3	2	1	3
																		34	9	9	33		rict-1	27	73		rict-1	17	83		rict-1	37	63		snu-13	14	86			4	3		2		10		5
																		47	8	8	34														nol-56	16	84			6	5		1		27		7
																		53	9	7	35														fib-1	19	81			8	17		7		21		18
																		49	9	6	33														mtr-4	18	82			10	14		9		3		9
																		44	5	9	38																			12	9	2	15	14			13	7
																		47	8	6	38
																		48	8	8	39																		repeat2		WT fed		exos-10 fed		WT fasted		exos-10 fasted
																		50	8	6	38																			hours	dead	censored	dead	censored	dead	censored	dead	censored
																	Mean	44.8	7.8	8.1	34.9																			2	1	2	1	2	3	0	3	1
																	SD	6.44291	1.31656	1.91195	3.41402																			4	4		0		12		5
																																								6	12		1		34		4
																																								8	19		13		23		7
																																								10	16		19		2		16
																																								12	21	4	8	29			7	11

[truncated: 5 more columns]

## Sheet: figure S3
	E				F						G				H					I
		control RNAi	exos-8 RNAi			WT + control RNAi	WT + exos-8 RNAi	daf-16 + control RNAi	daf-16 + exos-8 RNAi			control RNAi	exos-8 RNAi			control	exos-8	exos-4.2		repeat1		WT + control RNAi		WT + exos-8 RNAi		nuc-1 + control RNAi		nuc-1 + exos-8 RNAi
		1.00465	1.651			0.970362	1.92579	0.240437	0.435787			1.04971	0.751792			15.328	19.637	26.47			hours	dead	censored	dead	censored	dead	censored	dead	censored
		1.10737	1.62897			1.10285	1.99648	0.149597	0.613136			0.890987	0.870133			23.392	15.328	26.5			2		3		2		1		2
		1.23207	1.49257			1.11682	2.11289	0.105198	0.37022			0.815701	0.87093			19.083	28.255	13.758			4	3	2	3		3	3	2	1
		1.02744	1.40986			0.897147	1.73934	0.173005	0.389096			0.682103	1.0271			24.5	24.069	17.759			6	26		9		17		8
		0.748096	1.85294			0.888697	2.0506	0.155456	0.391299			1.33818	0.609187			19.083	17.482	15.636			8	53		23		39		27
		0.781705	1.66148			0.872362	2.00714	0.208092	0.417248			1.26549	0.913658			26.47	22.807	19.083			10	17		21		17		19
		1.19278	1.40328			1.04562	2.75037	0.155831	0.487747			0.983756	0.93443			33.98	15.636	22.807			12	1	1	9	8	3	1	6	10
		0.983265	1.48828			0.86017	2.08433	0.191168	0.35958			1.2349	1.06458			19.083	24.069	21.761
		0.659657	1.68852			0.948394	1.87085	0.144666	0.288517			0.632206	0.794582			21.761	26.5	23.392		repeat2		WT + control RNAi		WT + exos-8 RNAi		nuc-1 + control RNAi		nuc-1 + exos-8 RNAi
		1.15082	2.67135			1.11844	1.65542	0.130621	0.476006			0.892335	1.23298			21.053	31.363	23.392			hours	dead	censored	dead	censored	dead	censored	dead	censored
		0.892357	1.89576			1.13518	1.85586	0.110117	0.447954			0.871747	1.4572			28.563	27.639	23.392			2	1	6		6		4		4
		0.845045	1.8213			1.0697	1.99307	0.098288	0.47936			0.863434	1.16349			25.639	26.5	22.038			4	5		1		4		1
		1.2305	1.57798			0.867956	2.38505	0.144127	0.52366			1.18913	0.75359			28.563	21.761	27.639			6	8		3		6		4
		1.47275	1.85862			1.1063	1.85953	0.149998	0.469234			0.849484	0.633962			18.344	19.083	20.037			8	9		4		16		4
		1.2733	1.03613				1.8626		0.541335			1.44084	0.62904			22.776	26.47	13.758			10	9		6		6		4
		0.917329	1.91913				2.16091		0.347137		Mean	1	0.913777			16.928	20.037	19.083			12	2		1	9	5	1	7	6
		1.35521	1.64045				2.52379		0.336735		SD	0.242664	0.241655			19.637	17.759	13.758
		0.960872	1.92099				2.04581									24.069	21.053	17.482
		0.643412	1.37395				2.17756									19.637	21.053	23.392
		0.969743	1.67058		Mean	1	2.05565	0.154043	0.433768							16.898	19.083	15.328
		0.487396	1.57753		SD	0.109036	0.266367	0.0395388	0.0835524							21.053	25.639	18.344
		0.960331	1.59415													21.053	15.636	21.761
		1.17644	1.55863													21.053	13.05	19.637
		0.778946	1.58277													10.896	23.392	27.639
		1.48229	1.70715													15.636	28.563	28.563
		1.13313	1.40146													26.07	20.037	11.757
		0.692761	1.35139													18.344	18.344	18.344
		1.10596	1.52412													19.637	21.053	21.053
		0.872776	1.75832													15.636	24.5	24.069
		0.861597	1.44749													15.759	28.563	17.759
	Mean	1	1.63887													19.637	24.5	21.053
	SD	0.244839	0.277555													13.05	19.083	24.069
																17.482	26.47	24.069
																22.038	22.807	13.05
																17.759	23.392	22.776
																24.069	23.392	21.053
																16.898	25.639	11.757
																31.271	13.758	15.328
																19.637	19.637	15.759
																22.038	17.759	23.392
																28.255	24.069	17.759
																25.977	15.328	19.083
																19.637	15.636	26.5
																15.636	15.636	16.898
																23.392	15.636	28.255
																19.637	19.637	15.328
																26.5	25.977	17.482
																24.5	26.5	22.776
																17.759	26.47	26.47
																28.563	26.87	19.637
															Mean	21.2732	21.8511	20.3577
															SD	4.78161	4.57332	4.54774

## Sheet: figure S4
	B					G
		control RNAi	exos-8 RNAi	exos-4.2 RNAi			control RNAi	exos-8 RNAi	exos-4.2 RNAi
		0.871839	1.35389	1.16018			1	1.32155	1.41028
		1.05172	1.56809	1.39551			1	1.54247	1.56986
		1.22512	1.36961	1.34854			1	1.55289	1.59911
		0.88776	1.68718	1.61255		Mean	1	1.4723	1.52642
		1.14303	1.7854	1.71274		SD	0	0.130663	0.101636
		0.973429	1.80337	1.37481
		0.862333	1.72203	1.30886
		0.909665	1.63861	1.25151
		0.957547	1.61062	1.591
		0.867647	1.28619	1.42927
		0.756965	1.39254	1.303
		0.872685	1.56783	1.81246
		0.998797	1.80229	1.56067
		1.06479	1.71124	1.24952
		1.24228	1.46213	1.44643
		1.00728	1.71908	1.49834
		0.953217	1.79933	1.31805
		0.887603	1.82077	1.78148
		1.3423	1.6525	1.70408
		1.18003	1.77832	1.51879
		1.23935	1.65026	1.58808
		0.910845	1.72142	1.53205
		0.886914	1.52387	1.40427
		1.07189	1.88919	1.30886
		1.22843	1.87095	1.59602
		0.949439	1.82059	1.75704
		0.930683	1.62007	1.5197
		0.939953	1.80471	1.34834
		0.810712	1.52393	1.56907
		0.975751	1.71158	1.72587
	Mean	1	1.65559	1.4909
	SD	0.148017	0.162223	0.176268

[truncated: 3 more sheets: figureS5, figureS6, figureS7]
